# Supplementary material for: Characterization and non-parametric modeling of the developing serum proteome during infancy and early childhood
Source: Sci Rep. 2018 Apr 12;8:5883. doi: 10.1038/s41598-018-24019-5 (PMC5897447; doi:10.1038/s41598-018-24019-5)
Supplement: Supplementary file 2 — Supplementary Table 1 [file 41598_2018_24019_MOESM2_ESM.xlsx]

## Sheet: proteinGroups
Supplementary Table 1. Proteins identified and quantified in each follow-up sample.
id	Protein IDs	Majority protein IDs	Protein names	Gene names	Peptide counts (all)	Peptide counts (razor+unique)	Peptide counts (unique)	Number of proteins	Peptides	Razor + unique peptides	Unique peptides	Peptides Child1_3_1	Peptides Child1_3_2	Peptides Child1_3_3	Peptides Child1_6_1	Peptides Child1_6_2	Peptides Child1_6_3	Peptides Child1_12_1	Peptides Child1_12_2	Peptides Child1_12_3	Peptides Child1_18_1	Peptides Child1_18_2	Peptides Child1_18_3	Peptides Child1_24_1	Peptides Child1_24_2	Peptides Child1_24_3	Peptides Child1_36_1	Peptides Child1_36_2	Peptides Child1_36_3	Peptides Child5_3_1	Peptides Child5_3_2	Peptides Child5_3_3	Peptides Child5_6_1	Peptides Child5_6_2	Peptides Child5_6_3	Peptides Child5_12_1	Peptides Child5_12_2	Peptides Child5_12_3	Peptides Child5_18_1	Peptides Child5_18_2	Peptides Child5_18_3	Peptides Child5_24_1	Peptides Child5_24_2	Peptides Child5_24_3	Peptides Child5_36_1	Peptides Child5_36_2	Peptides Child5_36_3	Peptides Child12_3_1	Peptides Child12_3_2
29	CON__P02768-1;P02768	CON__P02768-1;P02768	Serum albumin	ALB	79;79	73;73	73;73	2	79	73	73	54	56	55	56	57	57	55	56	56	55	55	55	54	54	54	57	57	59	55	58	56	57	56	56	56	56	56	54	55	56	56	55	56	55	57	57	59	57
35	CON__P13645;P13645;CON__P02535-1;CON__Q148H6;CON__Q7Z3Y7;Q7Z3Y7;CON__Q7Z3Z0;CON__Q7Z3Y8;Q7Z3Z0;Q7Z3Y8	CON__P13645;P13645	Keratin, type I cytoskeletal 10	KRT10	25;25;8;3;3;3;2;2;2;2	25;25;8;3;3;3;2;2;2;2	21;21;5;1;1;1;1;1;1;1	10	25	25	21	0	0	0	0	1	0	3	4	3	1	3	3	8	3	4	0	0	0	4	4	4	4	6	7	12	12	10	8	9	6	1	0	0	4	5	8	16	15
77	iRT000	iRT000			11	11	11	1	11	11	11	11	11	11	11	11	11	11	11	11	11	11	11	11	11	11	11	11	11	11	11	11	11	11	11	11	11	11	11	11	11	11	11	11	11	11	11	11	11
79	O00187	O00187	Mannan-binding lectin serine protease 2;Mannan-binding lectin serine protease 2 A chain;Mannan-binding lectin serine protease 2 B chain	MASP2	14	14	14	1	14	14	14	5	7	6	6	5	5	6	6	7	4	8	6	4	6	6	6	6	5	8	6	6	5	5	5	5	5	5	5	6	5	5	7	6	5	6	3	4	6
81	O00391	O00391	Sulfhydryl oxidase 1	QSOX1	23	23	23	1	23	23	23	12	10	11	13	12	12	12	10	8	10	12	10	9	8	7	12	12	15	15	14	12	14	12	14	7	6	8	13	12	11	14	14	10	12	12	9	13	13
82	O00533	O00533	Neural cell adhesion molecule L1-like protein;Processed neural cell adhesion molecule L1-like protein	CHL1	22	22	22	1	22	22	22	8	7	7	10	9	6	5	5	9	8	9	8	4	5	4	8	11	10	9	13	12	11	12	13	4	1	3	12	14	7	10	9	8	7	6	11	9	10
87	O14786	O14786	Neuropilin-1	NRP1	9	9	9	1	9	9	9	3	1	1	4	3	2	1	0	0	4	2	1	1	2	1	2	2	2	2	3	2	3	3	4	1	0	1	3	1	2	5	2	3	2	1	2	5	4
88	O14791	O14791	Apolipoprotein L1	APOL1	22	22	22	1	22	22	22	10	10	10	9	10	10	11	13	12	9	9	8	13	12	10	12	9	13	11	12	11	11	10	11	14	14	14	13	12	11	13	13	12	11	10	10	7	7
98	O43866	O43866	CD5 antigen-like	CD5L	13	13	13	1	13	13	13	1	1	2	7	2	2	8	9	4	7	8	9	8	8	6	10	11	8	2	1	1	1	1	1	3	4	3	1	0	1	1	0	0	6	3	6	1	0
106	O75636	O75636	Ficolin-3	FCN3	12	12	12	1	12	12	12	10	10	10	12	10	10	11	10	10	10	10	10	10	9	10	10	11	11	9	10	10	10	10	10	10	8	10	11	11	10	8	8	9	9	8	9	10	10
108	O75882	O75882	Attractin	ATRN	44	44	44	1	44	44	44	38	39	38	37	38	39	33	37	41	38	35	38	33	33	32	36	36	36	37	36	39	36	38	38	34	34	33	36	35	38	36	35	38	36	36	34	37	39
110	O95445	O95445	Apolipoprotein M	APOM	10	10	10	1	10	10	10	9	9	8	9	8	7	9	9	8	10	9	9	9	8	8	9	8	8	9	7	9	8	8	8	9	7	9	8	8	8	9	8	9	8	8	8	7	7
111	O95497	O95497	Pantetheinase	VNN1	6	6	6	1	6	6	6	2	2	2	1	1	1	0	0	0	1	1	0	1	0	0	1	0	0	1	1	1	4	1	3	0	0	0	1	1	1	4	2	2	0	1	1	3	2
115	P00338	P00338	L-lactate dehydrogenase A chain	LDHA	13	12	12	1	13	12	12	4	4	3	3	4	3	2	4	4	2	3	2	1	1	2	1	2	2	7	6	6	5	3	4	3	2	3	4	4	2	4	2	3	2	2	2	3	4
117	P00450	P00450	Ceruloplasmin	CP	83	83	74	1	83	83	74	69	70	68	68	68	70	69	70	73	69	70	71	71	72	70	71	73	71	68	68	70	67	69	67	70	70	71	70	67	69	69	70	70	67	68	69	73	70
118	P00488	P00488	Coagulation factor XIII A chain	F13A1	14	14	14	1	14	14	14	5	5	8	2	2	3	3	5	4	2	3	4	2	1	1	4	4	4	4	4	8	2	3	3	1	2	2	3	4	5	2	3	3	1	1	0	3	3
122	P00734	P00734	Prothrombin;Activation peptide fragment 1;Activation peptide fragment 2;Thrombin light chain;Thrombin heavy chain	F2	39	39	31	1	39	39	31	33	34	33	33	33	34	32	34	35	34	35	33	33	34	33	33	32	35	33	33	34	35	34	34	32	33	33	34	33	35	35	32	35	33	32	35	32	33
123	P00736	P00736	Complement C1r subcomponent;Complement C1r subcomponent heavy chain;Complement C1r subcomponent light chain	C1R	33	33	32	1	33	33	32	28	30	30	28	28	29	28	29	29	29	29	30	28	28	28	28	30	29	29	30	29	28	29	27	27	30	29	29	29	30	29	29	30	28	31	30	29	30
124	P00738	P00738	Haptoglobin;Haptoglobin alpha chain;Haptoglobin beta chain	HP	36	36	20	1	36	36	20	29	28	27	29	29	29	29	29	29	28	29	29	30	30	29	29	29	29	27	27	27	29	29	28	29	30	30	28	29	28	29	29	29	28	29	29	22	24
125	P00739	P00739	Haptoglobin-related protein	HPR	23	7	7	1	23	7	7	19	20	20	20	20	20	21	21	20	21	21	21	22	22	22	20	21	20	18	19	17	19	18	17	22	22	22	20	19	19	21	21	19	19	20	20	12	14
126	P00740	P00740	Coagulation factor IX;Coagulation factor IXa light chain;Coagulation factor IXa heavy chain	F9	14	14	14	1	14	14	14	9	8	9	11	10	10	11	10	9	9	9	9	13	12	9	10	11	10	8	9	9	7	8	8	10	10	9	9	10	9	9	10	9	10	10	10	9	10
127	P00742	P00742	Coagulation factor X;Factor X light chain;Factor X heavy chain;Activated factor Xa heavy chain	F10	19	19	19	1	19	19	19	12	13	11	13	12	11	13	12	14	13	10	12	13	12	12	13	13	13	13	13	13	13	13	12	13	13	12	12	13	11	12	13	12	13	13	13	14	14
128	P00746	P00746	Complement factor D	CFD	10	10	10	1	10	10	10	7	8	9	7	7	7	7	7	6	7	7	8	5	6	5	5	7	7	7	8	8	7	8	8	6	5	6	6	7	7	5	7	6	6	7	6	8	8
129	P00747;Q15195;Q02325	P00747	Plasminogen;Plasmin heavy chain A;Activation peptide;Angiostatin;Plasmin heavy chain A, short form;Plasmin light chain B	PLG	64;4;4	64;4;4	57;3;3	3	64	64	57	59	58	56	55	58	59	59	59	58	57	60	57	59	60	59	56	59	58	59	58	56	57	53	56	55	57	58	56	61	56	58	58	56	59	55	57	54	55
130	P00748	P00748	Coagulation factor XII;Coagulation factor XIIa heavy chain;Beta-factor XIIa part 1;Beta-factor XIIa part 2;Coagulation factor XIIa light chain	F12	19	19	19	1	19	19	19	14	14	13	13	13	14	14	16	13	16	16	15	15	15	16	15	15	13	13	14	14	11	12	13	12	12	14	11	13	14	14	12	13	12	14	10	11	13
131	P00751	P00751	Complement factor B;Complement factor B Ba fragment;Complement factor B Bb fragment	CFB	62	62	61	1	62	62	61	47	45	46	47	46	45	48	45	46	47	44	46	47	47	45	46	47	46	45	45	44	44	45	43	44	46	47	45	46	44	45	48	46	47	44	45	47	44
132	P00915	P00915	Carbonic anhydrase 1	CA1	13	13	13	1	13	13	13	1	0	1	1	2	2	1	1	0	1	1	2	0	0	0	2	2	3	0	0	0	0	0	1	0	0	0	3	3	5	3	3	5	2	0	2	0	2
133	P01008	P01008	Antithrombin-III	SERPINC1	44	44	35	1	44	44	35	32	31	31	34	34	36	34	31	33	32	32	32	31	31	32	34	32	33	32	32	35	33	34	33	32	33	32	34	32	34	33	35	35	32	34	32	37	39
134	P01009;P20848	P01009	Alpha-1-antitrypsin;Short peptide from AAT	SERPINA1	42;1	42;1	42;1	2	42	42	42	33	33	32	34	34	34	35	34	32	33	32	33	35	38	38	36	34	34	31	31	31	31	29	31	33	33	33	31	30	31	33	34	29	31	31	32	32	30
135	P01011	P01011	Alpha-1-antichymotrypsin;Alpha-1-antichymotrypsin His-Pro-less	SERPINA3	30	30	30	1	30	30	30	28	28	28	29	27	27	29	29	29	29	29	29	29	29	29	29	29	27	27	27	28	27	27	26	29	29	28	27	28	26	26	28	26	27	28	27	29	29
136	P01019	P01019	Angiotensinogen;Angiotensin-1;Angiotensin-2;Angiotensin-3;Angiotensin-4;Angiotensin 1-9;Angiotensin 1-7;Angiotensin 1-5;Angiotensin 1-4	AGT	19	19	19	1	19	19	19	16	15	14	15	13	14	15	14	14	16	14	15	16	15	14	15	15	15	16	16	17	14	15	13	16	15	15	16	16	15	14	14	15	15	13	16	15	17
137	P01023;Q6Y2X3	P01023	Alpha-2-macroglobulin	A2M	94;1	94;1	79;1	2	94	94	79	79	80	79	78	78	80	81	82	80	79	80	79	79	80	77	81	80	77	79	81	80	73	74	75	78	76	77	81	79	78	80	79	82	73	73	77	78	75
138	P01024;O95568	P01024	Complement C3;Complement C3 beta chain;C3-beta-c;Complement C3 alpha chain;C3a anaphylatoxin;Acylation stimulating protein;Complement C3b alpha chain;Complement C3c alpha chain fragment 1;Complement C3dg fragment;Complement C3g fragment;Complement C3d fragment;Complement C3f fragment;Complement C3c alpha chain fragment 2	C3	184;1	184;1	170;1	2	184	184	170	153	153	156	162	155	157	160	159	160	155	155	154	158	160	159	161	161	160	154	153	154	147	150	153	157	155	157	156	156	155	155	153	155	154	153	148	161	154
139	P01031;CON__Q1A7A4	P01031	Complement C5;Complement C5 beta chain;Complement C5 alpha chain;C5a anaphylatoxin;Complement C5 alpha chain	C5	105;12	105;12	105;12	2	105	105	105	78	77	82	74	70	77	73	78	83	71	72	80	83	78	82	75	79	83	77	72	74	75	70	74	73	79	81	78	66	75	75	77	78	73	69	70	83	83
140	P01033	P01033	Metalloproteinase inhibitor 1	TIMP1	5	5	5	1	5	5	5	4	4	4	3	2	2	2	3	2	2	2	3	4	2	2	1	1	1	4	2	4	3	4	1	2	4	3	4	3	3	2	1	1	5	0	2	4	3
141	P01034	P01034	Cystatin-C	CST3	6	6	6	1	6	6	6	3	2	2	2	2	4	3	2	3	2	2	3	1	2	2	2	0	1	4	2	4	2	2	1	2	0	0	2	2	4	0	2	1	1	2	1	3	4
142	P01042;CON__P01045-1;CON__Q2KJ62;CON__P01044-1	P01042	Kininogen-1;Kininogen-1 heavy chain;T-kinin;Bradykinin;Lysyl-bradykinin;Kininogen-1 light chain;Low molecular weight growth-promoting factor	KNG1	39;1;1;1	39;1;1;1	39;1;1;1	4	39	39	39	34	36	31	31	32	30	31	29	30	33	30	30	31	31	30	33	31	32	34	35	35	34	34	33	31	33	33	34	32	33	33	34	32	33	32	31	33	33
145	P01344	P01344	Insulin-like growth factor II;Insulin-like growth factor II;Insulin-like growth factor II Ala-25 Del;Preptin	IGF2	3	3	3	1	3	3	3	2	3	3	2	3	2	3	2	1	3	3	3	2	2	1	3	2	1	3	3	2	2	3	2	1	1	1	2	2	2	1	3	1	2	1	2	3	3
146	P01591	P01591	Immunoglobulin J chain	IGJ	7	7	7	1	7	7	7	3	2	2	2	3	2	2	3	2	5	5	5	2	3	4	5	6	5	1	2	3	2	2	1	2	3	3	1	1	1	2	2	1	5	4	4	3	2
149	P01610;P80362;P01609;P01608;P01607;P01600;P01599;P01594;P01593	P01610;P80362;P01609;P01608;P01607;P01600;P01599;P01594;P01593	Ig kappa chain V-I region WEA;Ig kappa chain V-I region WAT;Ig kappa chain V-I region Scw;Ig kappa chain V-I region Roy;Ig kappa chain V-I region Rei;Ig kappa chain V-I region Hau;Ig kappa chain V-I region Gal;Ig kappa chain V-I region AU;Ig kappa chain V-I region AG		2;1;1;1;1;1;1;1;1	2;1;1;1;1;1;1;1;1	2;1;1;1;1;1;1;1;1	9	2	2	2	1	1	1	1	1	1	1	1	1	1	2	1	1	1	1	1	1	1	1	1	1	1	1	1	1	2	1	1	1	1	1	1	1	2	1	1	1	2
163	P01764	P01764	Ig heavy chain V-III region VH26		3	3	2	1	3	3	2	2	2	2	2	2	2	3	2	1	2	2	2	2	3	2	2	3	2	2	2	2	2	2	2	3	3	2	1	2	2	2	2	3	2	2	3	2	2
173	P01834	P01834	Ig kappa chain C region	IGKC	7	7	7	1	7	7	7	5	5	5	7	6	6	6	6	7	7	7	7	7	6	7	7	7	7	6	6	6	6	6	6	7	7	7	6	7	5	7	6	7	7	7	7	7	7
174	P01857	P01857	Ig gamma-1 chain C region	IGHG1	17	17	8	1	17	17	8	12	12	14	13	13	13	12	11	12	13	14	13	13	13	12	14	14	15	12	14	12	14	14	14	14	13	14	14	13	12	12	12	13	14	13	15	15	16
175	P01859	P01859	Ig gamma-2 chain C region	IGHG2	13	5	5	1	13	5	5	6	6	7	7	6	5	5	7	6	8	8	7	7	7	6	9	7	8	8	7	7	7	8	8	9	9	9	5	5	7	4	5	8	12	11	12	8	11
176	P01860	P01860	Ig gamma-3 chain C region	IGHG3	16	9	6	1	16	9	6	12	11	13	14	13	12	10	13	11	12	12	12	12	12	10	13	13	13	13	12	11	12	13	14	14	12	13	11	12	13	10	11	12	14	13	14	15	15
177	P01861	P01861	Ig gamma-4 chain C region	IGHG4	14	8	7	1	14	8	7	6	5	7	5	7	6	4	6	5	6	6	5	6	5	4	6	7	5	7	8	6	7	7	6	8	8	7	5	5	7	5	6	5	9	9	10	9	10
178	P01871	P01871	Ig mu chain C region	IGHM	20	20	7	1	20	20	7	12	12	14	16	13	13	15	14	14	15	16	16	14	15	16	15	16	18	13	13	13	12	13	13	15	13	14	12	12	12	12	12	13	14	14	15	15	15
179	P01876;P01877	P01876;P01877	Ig alpha-1 chain C region;Ig alpha-2 chain C region	IGHA1;IGHA2	12;7	12;7	12;7	2	12	12	12	9	10	9	8	8	9	9	8	9	10	12	11	10	10	9	10	10	11	10	8	7	8	9	8	12	11	12	7	9	6	10	11	9	11	11	11	9	9
		P01620;P01623;P04206	Ig kappa chain V-III region SIE;Ig kappa chain V-III region WOL;Ig kappa chain V-III region GOL									3	3	3	6	6	6	12	12	12	18	18	18	24	24	24	36	36	36	3	3	3	6	6	6	12	12	12	18	18	18	24	24	24	36	36	36	3	3
		P01766;P01777	Ig heavy chain V-III region BRO;Ig heavy chain V-III region TEI
		P06312;P06313	Ig kappa chain V-IV region;Ig kappa chain V-IV region JI
		P01779;P01770	Ig heavy chain V-III region TUR;Ig heavy chain V-III region NIE
184	P02452;CON__Q862S4	P02452	Collagen alpha-1(I) chain	COL1A1	17;2	17;2	16;2	2	17	17	16	8	12	11	7	11	9	4	3	6	5	6	5	2	1	3	3	4	3	10	8	8	8	6	7	3	4	2	4	5	4	2	4	3	2	2	2	15	14
187	P02647	P02647	Apolipoprotein A-I;Proapolipoprotein A-I;Truncated apolipoprotein A-I	APOA1	52	52	51	1	52	52	51	34	34	35	39	38	34	33	35	37	37	34	33	34	32	33	39	36	38	36	37	34	34	33	37	33	34	33	37	34	37	37	38	34	34	34	35	37	38
188	P02649;CON__Q03247	P02649	Apolipoprotein E	APOE	28;3	28;3	28;3	2	28	28	28	21	21	22	22	20	21	21	21	23	23	22	22	21	21	22	21	21	23	21	22	22	21	21	20	22	21	21	22	20	21	21	21	20	20	19	20	25	27
189	P02652	P02652	Apolipoprotein A-II;Proapolipoprotein A-II;Truncated apolipoprotein A-II	APOA2	13	13	13	1	13	13	13	10	10	10	10	10	10	11	11	11	10	11	10	11	11	10	11	11	11	10	10	9	10	10	10	9	9	10	10	10	10	10	10	10	10	10	10	11	11
190	P02654	P02654	Apolipoprotein C-I;Truncated apolipoprotein C-I	APOC1	6	6	6	1	6	6	6	5	5	5	4	5	5	5	5	5	6	5	5	4	5	5	5	5	5	4	5	5	4	5	5	4	4	5	4	5	5	5	4	5	4	5	5	5	5
191	P02655	P02655	Apolipoprotein C-II	APOC2	6	6	6	1	6	6	6	5	4	5	6	5	6	5	6	6	4	5	4	6	6	6	6	6	6	4	5	5	5	6	5	4	5	5	6	4	5	5	5	4	5	5	4	5	5
192	P02656	P02656	Apolipoprotein C-III	APOC3	9	9	9	1	9	9	9	7	6	6	4	5	4	5	6	5	7	7	7	5	5	4	5	6	6	5	5	5	5	4	5	5	5	4	4	5	5	4	5	4	4	4	5	5	7
193	P02671;CON__P02672	P02671	Fibrinogen alpha chain;Fibrinopeptide A;Fibrinogen alpha chain	FGA	48;1	48;1	48;1	2	48	48	48	8	8	5	5	7	6	9	10	8	6	5	7	4	5	5	7	8	6	9	6	8	6	9	9	8	6	9	5	5	7	9	7	7	5	5	8	5	5
195	P02679	P02679	Fibrinogen gamma chain	FGG	31	31	31	1	31	31	31	2	0	1	3	1	4	3	2	3	1	1	1	3	2	0	4	1	4	1	1	2	5	2	5	3	1	5	0	1	1	2	2	2	2	4	3	0	0
198	P02743	P02743	Serum amyloid P-component;Serum amyloid P-component(1-203)	APCS	8	8	8	1	8	8	8	4	3	6	6	7	6	6	6	6	5	6	5	6	7	6	7	7	6	3	3	3	5	4	4	5	5	6	6	6	4	6	6	5	4	6	6	5	4
199	P02745	P02745	Complement C1q subcomponent subunit A	C1QA	7	7	7	1	7	7	7	5	5	4	4	5	3	6	5	7	6	5	5	6	5	5	6	6	6	5	5	7	4	4	5	6	6	7	5	7	6	6	6	6	6	5	4	6	6
200	P02746	P02746	Complement C1q subcomponent subunit B	C1QB	10	10	10	1	10	10	10	8	7	7	9	7	7	8	7	9	9	8	8	9	8	8	9	10	9	7	8	6	7	7	5	8	8	7	9	9	8	8	8	7	8	7	6	10	8
201	P02747	P02747	Complement C1q subcomponent subunit C	C1QC	8	8	8	1	8	8	8	7	7	7	7	7	7	7	7	7	7	7	7	6	7	7	7	7	7	7	7	6	7	6	7	8	8	8	7	7	8	7	7	7	7	5	6	8	7
202	P02748;CON__Q3MHN2;REV__Q4AC99;Q96BY6	P02748	Complement component C9;Complement component C9a;Complement component C9b	C9	30;4;1;1	30;4;1;1	30;4;1;1	4	30	30	30	24	24	25	25	22	24	26	27	26	25	25	25	29	27	28	26	26	26	24	22	26	24	24	24	25	28	27	25	25	25	27	27	28	27	24	25	25	23
203	P02749	P02749	Beta-2-glycoprotein 1	APOH	22	22	19	1	22	22	19	21	19	19	20	20	20	22	20	21	21	21	21	19	19	21	21	22	21	20	21	20	21	21	20	18	18	20	21	20	20	21	21	21	19	19	20	21	21
204	P02750	P02750	Leucine-rich alpha-2-glycoprotein	LRG1	13	13	13	1	13	13	13	10	10	9	11	11	11	11	11	11	9	11	10	11	11	11	11	11	11	11	10	10	11	11	11	11	11	11	11	11	11	11	11	11	11	11	11	10	10
205	P02751	P02751	Fibronectin;Anastellin;Ugl-Y1;Ugl-Y2;Ugl-Y3	FN1	74	74	74	1	74	74	74	54	48	49	45	49	48	51	51	47	53	50	49	37	36	35	53	55	56	49	44	45	47	45	44	43	33	39	45	46	40	42	44	43	51	43	42	39	41
206	P02753	P02753	Retinol-binding protein 4;Plasma retinol-binding protein(1-182);Plasma retinol-binding protein(1-181);Plasma retinol-binding protein(1-179);Plasma retinol-binding protein(1-176)	RBP4	14	14	14	1	14	14	14	10	9	7	10	8	8	12	10	9	12	9	9	10	9	10	10	12	8	10	10	10	9	8	7	11	10	11	10	11	8	10	10	8	9	8	9	12	10
207	P02760	P02760	Protein AMBP;Alpha-1-microglobulin;Inter-alpha-trypsin inhibitor light chain;Trypstatin	AMBP	21	21	20	1	21	21	20	16	17	17	17	15	16	17	17	17	15	16	17	16	16	17	15	16	17	17	17	17	18	17	18	16	17	17	17	15	17	16	17	17	18	18	17	16	17
208	P02763	P02763	Alpha-1-acid glycoprotein 1	ORM1	13	13	9	1	13	13	9	9	8	8	8	9	8	10	10	9	10	8	8	11	11	12	10	11	9	9	10	10	9	9	10	11	11	11	11	10	10	9	9	9	11	11	10	6	7
209	P02765	P02765	Alpha-2-HS-glycoprotein;Alpha-2-HS-glycoprotein chain A;Alpha-2-HS-glycoprotein chain B	AHSG	17	17	14	1	17	17	14	12	12	12	13	12	12	12	13	12	13	12	12	12	12	12	12	13	12	12	12	12	12	12	12	12	12	12	12	13	12	12	13	12	11	13	12	13	13
210	P02766	P02766	Transthyretin	TTR	14	14	14	1	14	14	14	12	13	13	13	13	13	13	14	14	13	13	14	10	11	10	13	13	14	12	12	12	12	12	12	11	12	11	12	13	12	12	12	12	12	12	13	12	13
212	P02774;Q8TDJ6	P02774	Vitamin D-binding protein	GC	53;1	53;1	45;1	2	53	53	45	40	39	40	41	41	40	41	42	42	42	42	42	43	43	42	41	44	43	40	40	42	42	42	41	40	42	44	43	42	41	43	41	40	42	41	39	47	44
213	P02775	P02775	Platelet basic protein;Connective tissue-activating peptide III;TC-2;Connective tissue-activating peptide III(1-81);Beta-thromboglobulin;Neutrophil-activating peptide 2(74);Neutrophil-activating peptide 2(73);Neutrophil-activating peptide 2;TC-1;Neutrophil-activating peptide 2(1-66);Neutrophil-activating peptide 2(1-63)	PPBP	7	7	7	1	7	7	7	6	7	7	6	6	6	5	6	7	6	6	7	5	7	5	6	6	5	6	6	6	7	5	6	6	5	5	5	5	5	5	5	5	5	5	5	7	7
214	P02776	P02776	Platelet factor 4;Platelet factor 4, short form	PF4	6	6	4	1	6	6	4	6	6	6	6	4	6	6	6	6	6	6	6	6	6	6	6	6	5	6	6	6	4	5	3	5	5	6	4	4	4	6	6	4	3	5	3	5	6
216	P02787;CON__Q2HJF0	P02787	Serotransferrin	TF	60;2	60;2	58;0	2	60	60	58	45	46	45	49	47	46	51	52	50	53	51	52	47	47	49	52	53	52	54	53	52	55	54	52	52	54	53	53	52	55	55	55	55	52	54	54	49	52
218	P02790	P02790	Hemopexin	HPX	40	40	40	1	40	40	40	36	36	35	35	37	36	37	37	37	37	37	36	36	35	35	35	36	36	35	37	34	36	34	35	36	37	36	36	37	37	36	36	37	35	34	35	37	37
221	P03951	P03951	Coagulation factor XI;Coagulation factor XIa heavy chain;Coagulation factor XIa light chain	F11	29	29	29	1	29	29	29	18	15	13	16	16	15	20	20	18	17	18	17	20	20	19	17	20	17	15	18	18	16	18	14	18	19	17	19	20	18	21	21	21	20	21	17	13	16
222	P03952;P20718	P03952	Plasma kallikrein;Plasma kallikrein heavy chain;Plasma kallikrein light chain	KLKB1	44;1	44;1	44;1	2	44	44	44	32	33	34	31	30	33	33	34	33	34	35	34	32	32	33	32	36	34	33	33	33	33	32	30	32	32	31	32	29	34	35	35	31	32	30	31	34	35
224	P04003;CON__Q28065	P04003	C4b-binding protein alpha chain	C4BPA	41;1	41;1	41;1	2	41	41	41	34	34	32	33	34	30	36	36	33	34	35	33	34	32	32	35	36	33	31	32	33	31	32	30	35	34	35	33	30	31	35	35	33	33	34	32	24	27
225	P04004	P04004	Vitronectin;Vitronectin V65 subunit;Vitronectin V10 subunit;Somatomedin-B	VTN	19	19	16	1	19	19	16	15	17	16	16	16	15	16	16	16	16	16	16	16	17	16	16	16	15	17	15	17	14	14	16	17	17	17	14	15	16	17	15	17	16	15	17	17	16
228	P04070	P04070	Vitamin K-dependent protein C;Vitamin K-dependent protein C light chain;Vitamin K-dependent protein C heavy chain;Activation peptide	PROC	12	12	12	1	12	12	12	8	10	8	8	9	9	8	9	8	9	8	9	9	9	10	10	9	10	10	10	9	9	10	8	9	8	7	9	8	8	9	10	8	8	8	9	8	9
229	P04075	P04075	Fructose-bisphosphate aldolase A	ALDOA	16	16	14	1	16	16	14	4	3	4	4	6	5	3	3	3	2	3	4	1	1	0	2	2	5	3	5	6	7	8	8	2	1	2	5	5	5	3	6	5	2	2	2	4	5
231	P04114	P04114	Apolipoprotein B-100;Apolipoprotein B-48	APOB	384	384	379	1	384	384	379	322	324	327	327	307	302	319	317	323	320	314	315	319	310	309	317	324	316	319	317	325	293	293	292	301	295	305	296	302	292	309	309	298	287	285	290	332	319
232	P04180	P04180	Phosphatidylcholine-sterol acyltransferase	LCAT	13	13	13	1	13	13	13	10	11	9	11	8	9	9	9	6	9	9	7	9	10	7	10	10	9	8	9	8	8	7	8	7	8	7	10	9	6	8	8	7	6	6	6	7	6
233	P04196	P04196	Histidine-rich glycoprotein	HRG	30	30	30	1	30	30	30	22	21	20	20	21	21	22	21	20	22	21	22	20	20	21	24	22	21	22	20	22	21	20	20	19	19	20	21	20	24	23	22	21	20	21	21	26	25
234	P04217	P04217	Alpha-1B-glycoprotein	A1BG	22	22	21	1	22	22	21	17	18	18	18	18	19	18	18	17	17	18	19	18	19	18	18	17	19	19	19	18	18	19	18	18	17	18	20	20	17	17	19	17	17	17	18	19	19
235	P04220	P04220	Ig mu heavy chain disease protein		15	2	2	1	15	2	2	9	9	10	12	10	10	10	9	9	11	11	11	10	10	12	10	11	12	8	8	10	7	8	9	10	9	10	8	8	9	7	8	9	10	10	11	11	11
237	P04264;CON__P04264;CON__Q6IFZ6;CON__Q9R0H5;CON__Q7Z794;Q7Z794	P04264;CON__P04264	Keratin, type II cytoskeletal 1	KRT1	30;29;2;1;1;1	30;29;2;1;1;1	20;19;0;0;0;0	6	30	30	20	0	0	1	1	1	1	5	6	4	9	5	7	7	6	7	2	1	1	14	13	13	8	6	4	14	13	11	5	6	7	3	4	5	16	13	17	19	22
238	P04275	P04275	von Willebrand factor;von Willebrand antigen 2	VWF	102	102	102	1	102	102	102	60	62	60	52	52	44	38	37	35	37	40	39	47	44	40	37	31	36	58	60	60	49	46	50	16	20	21	40	39	32	35	35	37	36	36	32	58	57
239	P04278	P04278	Sex hormone-binding globulin	SHBG	21	21	20	1	21	21	20	14	16	14	15	12	13	11	13	14	14	14	13	14	13	11	15	14	14	16	13	13	15	14	14	12	12	12	16	14	12	16	15	14	13	15	15	15	14
241	P04433	P04433	Ig kappa chain V-III region VG		3	3	2	1	3	3	2	1	1	1	2	1	2	2	2	2	2	1	2	2	1	0	1	1	2	1	1	1	2	1	1	2	2	1	1	1	1	1	2	1	2	2	2	3	3
246	P05062	P05062	Fructose-bisphosphate aldolase B	ALDOB	10	9	8	1	10	9	8	4	4	6	3	3	2	1	1	1	1	2	1	1	1	1	1	1	2	3	4	6	1	3	3	1	1	1	1	1	2	1	2	1	1	1	1	3	5
247	P05067	P05067	Amyloid beta A4 protein;N-APP;Soluble APP-alpha;Soluble APP-beta;C99;Beta-amyloid protein 42;Beta-amyloid protein 40;C83;P3(42);P3(40);C80;Gamma-secretase C-terminal fragment 59;Gamma-secretase C-terminal fragment 57;Gamma-secretase C-terminal fragment 50;C31	APP	13	13	12	1	13	13	12	10	9	11	6	5	4	3	5	4	4	3	5	2	2	4	5	4	3	7	7	7	6	4	6	3	6	4	5	5	2	4	2	2	1	2	0	5	7
248	P05090	P05090	Apolipoprotein D	APOD	10	10	10	1	10	10	10	8	7	7	7	8	9	7	6	9	9	7	9	8	8	8	8	8	8	8	7	7	8	7	8	8	8	6	8	8	7	8	9	6	8	8	8	8	8
252	P05154	P05154	Plasma serine protease inhibitor	SERPINA5	14	14	14	1	14	14	14	11	9	11	10	9	9	11	9	7	9	11	9	8	7	8	10	13	9	11	8	10	9	10	10	7	6	7	10	8	10	11	10	11	8	9	9	11	7
253	P05155;CON__P50448	P05155	Plasma protease C1 inhibitor	SERPING1	27;2	27;2	27;2	2	27	27	27	24	23	24	25	21	23	24	22	22	24	24	23	24	23	23	23	23	23	23	23	23	24	24	22	22	23	21	25	23	22	25	24	23	22	24	24	24	25
254	P05156;CON__Q32PI4	P05156	Complement factor I;Complement factor I heavy chain;Complement factor I light chain	CFI	34;2	34;2	34;2	2	34	34	34	22	25	22	24	24	22	27	26	26	27	26	25	29	25	24	26	26	25	24	24	24	26	27	25	26	25	25	24	24	25	26	26	24	26	25	26	24	26
255	P05160	P05160	Coagulation factor XIII B chain	F13B	6	6	5	1	6	6	5	2	3	3	3	2	3	2	1	3	1	1	1	1	1	2	1	2	2	2	2	1	2	1	3	1	2	3	1	3	2	1	1	2	1	3	1	2	1
258	P05362	P05362	Intercellular adhesion molecule 1	ICAM1	8	8	8	1	8	8	8	3	1	1	3	2	2	2	1	1	2	3	1	2	1	1	2	1	1	1	2	2	2	2	1	2	1	2	2	3	3	1	1	1	2	2	1	4	4
260	P05452;CON__Q2KIS7	P05452	Tetranectin	CLEC3B	12;4	12;4	12;4	2	12	12	12	10	10	9	10	9	8	9	9	9	9	10	9	10	9	10	9	9	9	9	10	9	9	9	9	9	9	7	10	9	10	9	10	10	8	8	8	9	8
262	P05543;CON__Q9TT36	P05543	Thyroxine-binding globulin	SERPINA7	18;4	18;4	18;4	2	18	18	18	17	16	16	15	14	13	14	17	14	15	15	15	17	17	17	15	16	15	15	15	17	15	16	16	15	15	16	16	15	16	17	16	17	14	12	14	17	16
263	P05546	P05546	Heparin cofactor 2	SERPIND1	29	29	24	1	29	29	24	26	25	26	28	27	26	29	27	28	27	27	26	29	29	27	28	29	28	24	24	25	26	24	26	26	26	26	27	26	24	26	27	26	24	23	24	28	26
266	P06276	P06276	Cholinesterase	BCHE	24	24	24	1	24	24	24	22	21	21	22	22	19	22	20	20	22	22	21	23	18	18	22	23	22	23	20	20	20	19	20	18	18	15	24	22	19	20	20	20	20	18	18	23	20
268	P06396;CON__Q3SX14;REV__Q6TDU7	P06396	Gelsolin	GSN	45;22;1	45;22;1	45;22;1	3	45	45	45	37	35	39	38	37	36	39	38	38	37	38	38	35	35	33	40	41	39	35	37	35	34	33	32	33	35	33	34	35	33	36	35	35	32	35	35	42	36
270	P06681	P06681	Complement C2;Complement C2b fragment;Complement C2a fragment	C2	40	40	40	1	40	40	40	29	29	29	28	28	28	26	26	28	24	25	25	29	24	27	27	24	29	27	27	28	27	27	28	26	26	27	26	26	23	27	28	27	25	26	27	27	28
272	P06727	P06727	Apolipoprotein A-IV	APOA4	54	54	52	1	54	54	52	41	42	41	41	40	40	38	37	38	38	38	38	36	34	35	39	38	38	44	43	44	41	41	42	38	35	37	40	41	39	38	39	41	38	38	40	50	49
277	P07195;Q6ZMR3;P07864	P07195	L-lactate dehydrogenase B chain	LDHB	14;1;1	14;1;1	13;0;0	3	14	14	13	9	6	8	10	9	8	8	7	8	8	7	7	5	4	6	7	8	8	9	8	9	8	7	9	4	4	3	8	8	8	9	8	9	6	6	7	8	8
278	P07225;CON__P07224	P07225	Vitamin K-dependent protein S	PROS1	33;3	33;3	33;3	2	33	33	33	28	27	29	29	26	25	30	28	27	30	27	29	30	30	26	29	28	28	28	26	26	25	25	23	28	27	29	26	27	28	30	27	27	24	24	24	28	28
281	P07333	P07333	Macrophage colony-stimulating factor 1 receptor	CSF1R	8	8	8	1	8	8	8	4	4	3	5	3	4	4	3	3	4	5	5	5	3	5	4	5	5	3	4	3	3	4	4	2	3	1	4	5	3	3	4	3	3	1	1	3	4
283	P07357	P07357	Complement component C8 alpha chain	C8A	31	31	31	1	31	31	31	23	21	21	25	19	19	24	22	20	23	21	21	24	22	22	23	24	20	19	21	19	19	19	19	21	19	21	19	21	18	19	23	20	19	19	18	17	19
284	P07358	P07358	Complement component C8 beta chain	C8B	34	34	34	1	34	34	34	27	28	28	28	26	26	29	27	26	28	28	27	30	28	29	28	28	28	26	27	25	28	27	27	29	28	25	26	25	28	28	29	26	25	25	24	27	27
285	P07359	P07359	Platelet glycoprotein Ib alpha chain;Glycocalicin	GP1BA	10	10	10	1	10	10	10	7	7	7	6	6	6	7	6	6	6	6	6	6	5	6	4	6	6	7	6	7	7	7	7	7	7	7	5	6	7	6	4	7	6	5	6	6	6
286	P07360	P07360	Complement component C8 gamma chain	C8G	12	12	12	1	12	12	12	9	11	10	9	11	11	11	12	11	11	12	12	11	12	12	11	12	11	9	10	12	10	11	11	11	11	11	10	12	10	12	11	12	10	11	11	10	10
290	P07602	P07602	Prosaposin;Saposin-A;Saposin-B-Val;Saposin-B;Saposin-C;Saposin-D	PSAP	3	3	3	1	3	3	3	3	3	3	0	1	1	3	3	2	1	2	2	0	0	1	0	0	1	1	2	1	1	1	2	1	3	1	1	1	1	2	2	2	0	1	1	2	2
294	P07996;P35442	P07996	Thrombospondin-1	THBS1	52;3	52;3	16;1	2	52	52	16	42	43	42	36	33	35	36	39	38	36	37	39	32	32	24	35	35	35	39	40	41	40	40	39	35	35	31	34	38	35	37	33	35	28	27	22	40	39
297	P08185	P08185	Corticosteroid-binding globulin	SERPINA6	20	20	20	1	20	20	20	15	15	15	14	15	13	15	17	17	16	16	17	14	15	17	14	16	17	15	15	15	15	15	14	16	15	15	15	16	15	16	15	16	15	15	15	17	17
300	P08253	P08253	72 kDa type IV collagenase;PEX	MMP2	8	8	8	1	8	8	8	1	3	3	3	4	3	0	2	0	0	0	0	0	0	0	1	3	2	3	4	2	4	3	4	0	0	1	3	2	2	2	2	1	0	0	0	6	4
301	P08294	P08294	Extracellular superoxide dismutase [Cu-Zn]	SOD3	6	6	6	1	6	6	6	2	2	2	2	2	3	1	3	2	2	3	2	2	0	2	2	2	3	2	3	2	3	3	2	1	2	2	2	2	2	2	2	3	1	1	1	4	1
304	P08519;Q16609	P08519	Apolipoprotein(a)	LPA	46;1	46;1	46;1	2	46	46	46	2	1	1	2	4	3	9	8	9	6	4	4	3	3	3	6	7	4	4	5	2	4	5	3	8	6	7	8	8	9	5	6	5	8	6	10	3	4
306	P08571	P08571	Monocyte differentiation antigen CD14;Monocyte differentiation antigen CD14, urinary form;Monocyte differentiation antigen CD14, membrane-bound form	CD14	14	14	14	1	14	14	14	10	10	9	12	11	10	12	12	10	12	9	11	11	12	11	12	9	12	11	12	11	12	12	12	10	9	9	12	12	10	11	11	11	10	11	9	12	11
308	P08603	P08603	Complement factor H	CFH	76	76	66	1	76	76	66	59	62	61	60	62	62	61	64	63	63	60	59	69	64	64	60	61	59	65	60	58	60	60	58	65	66	62	60	62	57	59	61	59	60	59	62	55	52
309	P08637	P08637	Low affinity immunoglobulin gamma Fc region receptor III-A	FCGR3A	4	4	2	1	4	4	2	4	2	2	2	1	2	1	1	2	2	1	1	2	0	2	2	2	1	2	0	0	0	1	1	2	2	0	2	2	1	0	1	0	1	1	0	0	1
310	P08697;CON__P28800	P08697	Alpha-2-antiplasmin	SERPINF2	27;1	27;1	27;1	2	27	27	27	21	20	19	20	17	17	20	19	20	20	18	18	18	19	18	21	22	20	21	21	22	22	21	21	19	18	19	20	18	20	21	19	21	20	19	19	24	24
311	P08709	P08709	Coagulation factor VII;Factor VII light chain;Factor VII heavy chain	F7	8	8	8	1	8	8	8	1	2	1	1	2	3	1	1	1	0	1	1	0	1	1	3	1	1	6	4	5	7	6	6	3	2	4	3	6	2	6	5	4	5	5	3	5	2
313	P09172	P09172	Dopamine beta-hydroxylase;Soluble dopamine beta-hydroxylase	DBH	16	16	16	1	16	16	16	2	3	4	8	4	8	8	7	8	12	12	13	9	11	11	12	14	14	1	1	1	1	5	1	1	1	2	7	8	7	5	9	6	6	4	8	1	4
316	P09486	P09486	SPARC	SPARC	12	12	12	1	12	12	12	9	7	7	7	6	6	6	7	7	6	9	8	6	7	5	6	9	7	8	8	10	5	7	6	7	7	7	6	8	7	5	6	6	5	6	5	10	10
318	P09871	P09871	Complement C1s subcomponent;Complement C1s subcomponent heavy chain;Complement C1s subcomponent light chain	C1S	33	33	32	1	33	33	32	28	28	28	29	27	28	29	30	28	27	29	28	30	30	29	28	29	28	27	26	27	27	28	29	27	28	27	29	27	27	29	31	30	27	27	27	27	28
319	P0C0L4	P0C0L4	Complement C4-A;Complement C4 beta chain;Complement C4-A alpha chain;C4a anaphylatoxin;C4b-A;C4d-A;Complement C4 gamma chain	C4A	110	5	4	1	110	5	4	93	93	94	91	87	88	93	92	90	88	89	89	92	91	91	91	91	93	96	94	93	92	93	91	95	97	97	98	94	93	96	95	98	97	94	93	96	91
320	P0C0L5	P0C0L5	Complement C4-B;Complement C4 beta chain;Complement C4-B alpha chain;C4a anaphylatoxin;C4b-B;C4d-B;Complement C4 gamma chain	C4B	110	110	5	1	110	110	5	94	94	96	92	89	89	93	93	91	89	90	90	93	92	92	92	91	94	97	94	94	93	94	92	96	98	98	98	94	93	96	96	99	98	94	93	97	92
322	P0CG06;P0CG05;P0CF74	P0CG06;P0CG05	Ig lambda-3 chain C regions;Ig lambda-2 chain C regions	IGLC3;IGLC2	7;7;3	7;7;3	2;2;0	3	7	7	2	3	5	4	5	4	5	3	4	5	4	5	7	4	5	6	5	6	6	3	4	4	3	4	4	5	5	7	4	4	5	4	3	6	4	5	5	7	6
323	P0DJI8	P0DJI8	Serum amyloid A-1 protein;Amyloid protein A;Serum amyloid protein A(2-104);Serum amyloid protein A(3-104);Serum amyloid protein A(2-103);Serum amyloid protein A(2-102);Serum amyloid protein A(4-101)	SAA1	8	8	4	1	8	8	4	1	1	1	1	1	1	5	4	5	1	0	1	8	8	8	2	1	1	1	1	1	2	2	3	5	7	6	0	1	1	2	2	1	1	1	1	0	0
325	P10124	P10124	Serglycin	SRGN	4	4	4	1	4	4	4	4	4	4	2	1	2	3	4	2	4	4	2	2	3	2	2	3	1	4	4	4	2	3	3	3	3	2	3	3	1	1	2	3	2	2	1	4	4
330	P10643;CON__Q29RQ1	P10643	Complement component C7	C7	50;7	50;7	49;7	2	50	50	49	38	37	39	40	35	37	37	39	40	39	38	40	36	35	37	39	38	34	38	40	37	40	35	38	38	36	36	39	38	39	38	37	37	35	37	37	38	38
335	P10909	P10909	Clusterin;Clusterin beta chain;Clusterin alpha chain	CLU	24	24	24	1	24	24	24	19	19	18	20	20	17	20	21	19	17	17	19	19	18	18	19	19	20	20	18	19	18	16	19	19	19	18	18	18	18	20	20	18	19	20	20	20	20
336	P11021	P11021	78 kDa glucose-regulated protein	HSPA5	16	16	16	1	16	16	16	9	8	6	9	9	6	7	9	6	9	6	5	4	2	4	9	8	5	12	12	11	9	9	9	8	9	10	11	9	10	8	9	6	9	8	8	9	9
340	P11226	P11226	Mannose-binding protein C	MBL2	11	11	11	1	11	11	11	3	5	2	3	3	4	4	3	4	4	3	4	5	4	3	3	3	3	7	7	7	7	6	7	5	5	7	6	7	7	5	6	6	7	6	6	5	5
342	P11597	P11597	Cholesteryl ester transfer protein	CETP	17	17	17	1	17	17	17	10	10	12	9	6	6	9	7	9	7	9	7	6	6	7	7	8	6	13	12	11	9	8	11	9	8	6	8	8	8	9	7	9	7	4	7	6	7
344	P12109	P12109	Collagen alpha-1(VI) chain	COL6A1	8	8	8	1	8	8	8	3	2	1	2	2	3	1	2	2	2	2	1	1	0	0	0	0	1	3	2	4	3	3	3	1	1	1	3	1	2	1	1	2	1	0	0	3	4
345	P12111	P12111	Collagen alpha-3(VI) chain	COL6A3	46	46	46	1	46	46	46	17	22	17	16	15	20	9	6	7	7	6	7	3	2	4	4	9	6	27	20	23	21	18	19	2	3	4	14	10	9	11	8	7	4	4	4	24	28
346	P12259	P12259	Coagulation factor V;Coagulation factor V heavy chain;Coagulation factor V light chain	F5	59	59	50	1	59	59	50	31	33	34	35	33	32	25	27	25	31	29	29	27	24	21	32	33	31	36	38	40	33	34	37	27	27	22	32	34	32	34	30	30	30	30	31	34	31
349	P12830	P12830	Cadherin-1;E-Cad/CTF1;E-Cad/CTF2;E-Cad/CTF3	CDH1	5	5	5	1	5	5	5	2	3	3	1	1	2	1	0	1	1	0	0	0	0	0	0	1	1	5	3	3	2	2	2	0	0	0	2	2	2	2	3	3	1	1	1	5	4
351	P12955	P12955	Xaa-Pro dipeptidase	PEPD	13	13	13	1	13	13	13	2	2	1	1	1	2	1	2	1	1	3	2	1	1	1	2	5	4	4	2	2	4	3	2	1	1	2	3	4	7	3	4	4	2	2	3	2	3
352	P13473	P13473	Lysosome-associated membrane glycoprotein 2	LAMP2	4	4	4	1	4	4	4	2	2	1	1	1	1	1	2	1	3	1	2	2	3	2	2	1	2	2	2	2	3	2	2	1	1	1	1	2	1	3	3	3	1	1	1	2	1
353	P13591	P13591	Neural cell adhesion molecule 1	NCAM1	17	17	17	1	17	17	17	9	10	7	6	5	6	5	4	3	8	9	6	3	3	4	7	5	5	10	9	8	7	6	8	2	2	1	7	6	7	7	6	8	4	2	6	9	12
354	P13598	P13598	Intercellular adhesion molecule 2	ICAM2	5	5	5	1	5	5	5	4	5	5	5	4	4	3	5	5	4	5	4	4	3	4	4	4	4	4	4	5	3	4	4	4	4	3	3	5	5	5	4	3	3	4	3	3	5
355	P13671	P13671	Complement component C6	C6	50	50	50	1	50	50	50	41	40	41	43	41	40	39	41	39	42	40	38	42	41	40	39	42	40	34	38	39	37	40	39	40	38	38	42	40	40	41	41	40	37	36	36	36	39
357	P13727	P13727	Bone marrow proteoglycan;Eosinophil granule major basic protein	PRG2	5	5	5	1	5	5	5	2	1	2	3	1	2	2	3	1	2	2	4	2	2	2	5	5	3	3	2	1	2	2	1	1	1	1	3	2	3	2	3	2	2	1	1	1	2
358	P13796;P13797;Q14651	P13796	Plastin-2	LCP1	30;6;1	30;6;1	30;6;1	3	30	30	30	15	16	15	14	13	14	12	14	15	16	12	14	16	13	12	17	16	18	14	13	13	15	17	14	13	12	10	15	12	10	14	16	11	11	9	9	9	16
360	P14151	P14151	L-selectin	SELL	10	10	10	1	10	10	10	6	7	6	6	6	6	6	7	7	6	8	6	6	7	7	6	7	6	5	6	6	5	7	7	6	5	6	6	6	6	6	5	6	5	6	6	7	7
363	P14543	P14543	Nidogen-1	NID1	19	19	19	1	19	19	19	9	8	11	3	3	1	0	1	0	3	3	2	1	1	1	0	0	0	7	6	7	3	2	5	1	0	1	2	4	2	1	1	2	0	0	1	6	10
367	P14780	P14780	Matrix metalloproteinase-9;67 kDa matrix metalloproteinase-9;82 kDa matrix metalloproteinase-9	MMP9	8	8	8	1	8	8	8	3	2	1	0	0	1	4	4	2	0	0	1	3	1	2	0	2	1	0	1	1	1	0	2	0	0	2	1	1	1	2	2	2	0	0	1	0	1
368	P15144	P15144	Aminopeptidase N	ANPEP	26	26	26	1	26	26	26	16	13	12	14	14	12	9	11	7	11	13	11	8	10	5	10	12	8	17	17	12	12	7	10	1	1	1	11	10	6	9	10	6	1	4	3	15	13
369	P15151	P15151	Poliovirus receptor	PVR	5	5	5	1	5	5	5	3	4	4	3	1	2	2	2	1	4	3	2	3	1	3	4	1	2	3	4	3	4	3	3	1	1	1	3	2	0	1	5	0	1	1	1	3	5
370	P15169;CON__Q2KJ83	P15169	Carboxypeptidase N catalytic chain	CPN1	17;3	17;3	17;3	2	17	17	17	12	12	14	13	11	12	14	12	13	14	13	12	12	13	13	14	14	12	14	14	14	13	11	12	13	13	13	13	13	12	13	11	12	11	12	12	15	16
373	P16070	P16070	CD44 antigen	CD44	5	5	5	1	5	5	5	3	3	3	3	3	3	3	2	4	3	3	3	3	3	4	3	3	4	3	3	3	3	3	3	3	3	3	3	3	3	3	3	4	3	3	3	4	5
375	P16112	P16112	Aggrecan core protein;Aggrecan core protein 2	ACAN	8	8	8	1	8	8	8	5	4	4	4	5	5	3	2	2	1	4	1	2	2	1	1	4	2	6	6	6	5	5	5	1	1	2	4	5	5	2	4	3	2	2	3	7	6
381	P17936	P17936	Insulin-like growth factor-binding protein 3	IGFBP3	11	11	11	1	11	11	11	9	9	9	9	9	10	9	9	8	9	8	10	8	9	7	10	10	8	9	10	9	8	10	8	6	3	5	9	9	8	8	9	7	9	8	7	6	7
382	P18065	P18065	Insulin-like growth factor-binding protein 2	IGFBP2	13	13	13	1	13	13	13	7	7	7	3	4	2	1	0	0	1	1	2	0	1	0	1	1	2	4	5	4	5	5	4	1	1	1	3	2	3	1	2	1	0	0	1	5	4
385	P18428	P18428	Lipopolysaccharide-binding protein	LBP	16	16	16	1	16	16	16	9	8	7	10	9	8	10	10	10	9	7	8	13	13	12	9	10	8	10	10	9	10	10	10	11	11	11	9	10	10	10	10	9	9	10	9	9	8
387	P19320	P19320	Vascular cell adhesion protein 1	VCAM1	18	18	18	1	18	18	18	13	8	9	7	7	8	6	6	5	5	6	5	6	3	5	8	5	7	6	7	10	8	8	7	6	2	2	6	3	3	5	4	4	2	1	1	11	11
388	P19652	P19652	Alpha-1-acid glycoprotein 2	ORM2	12	8	8	1	12	8	8	11	10	10	9	11	9	11	11	10	11	10	10	11	11	11	11	11	10	9	11	10	11	10	11	11	11	11	10	9	11	10	11	10	11	11	11	7	6
389	P19823;CON__Q9TRI1	P19823	Inter-alpha-trypsin inhibitor heavy chain H2	ITIH2	50;12	50;12	50;12	2	50	50	50	41	40	40	42	37	35	41	35	38	42	39	41	39	38	39	42	43	41	41	41	41	39	42	38	36	40	36	42	38	39	43	44	39	37	40	37	46	44
390	P19827	P19827	Inter-alpha-trypsin inhibitor heavy chain H1	ITIH1	43	43	35	1	43	43	35	33	31	37	34	31	33	31	32	32	34	32	34	35	34	34	32	34	33	35	33	32	33	36	34	32	31	32	33	32	34	33	33	34	32	31	34	35	33
392	P20742	P20742	Pregnancy zone protein	PZP	46	37	36	1	46	37	36	34	34	33	33	31	33	35	36	37	31	32	31	37	37	39	34	34	36	8	9	8	8	8	8	10	9	9	8	8	8	8	8	8	8	7	8	15	13
394	P20851	P20851	C4b-binding protein beta chain	C4BPB	8	8	8	1	8	8	8	6	6	6	5	6	6	6	6	6	6	6	7	8	6	8	7	6	7	6	6	6	6	6	6	7	6	6	6	6	6	6	6	7	5	6	7	5	3
396	P21333	P21333	Filamin-A	FLNA	79	79	73	1	79	79	73	10	5	4	2	1	1	5	1	6	3	2	4	0	0	0	2	1	2	7	7	6	4	1	2	0	1	1	4	3	3	0	0	2	0	1	0	0	1
398	P22105;Q16473	P22105	Tenascin-X	TNXB	39;12	39;12	39;12	2	39	39	39	20	20	18	21	22	20	18	20	20	21	18	20	7	11	10	18	13	16	24	20	21	22	21	18	7	5	8	20	15	18	21	17	16	18	14	17	27	26
399	P22352	P22352	Glutathione peroxidase 3	GPX3	6	6	6	1	6	6	6	5	5	5	5	6	4	5	4	5	5	4	4	5	4	4	5	5	5	5	5	5	6	6	6	5	5	5	6	5	6	5	5	5	6	5	6	5	5
401	P22692	P22692	Insulin-like growth factor-binding protein 4	IGFBP4	5	5	5	1	5	5	5	4	4	3	3	4	3	2	2	2	2	2	3	1	2	3	1	2	2	4	4	4	3	4	4	3	2	3	3	2	5	3	2	2	2	2	4	5	3
402	P22792	P22792	Carboxypeptidase N subunit 2	CPN2	18	18	18	1	18	18	18	12	13	13	15	13	12	14	12	12	13	12	12	13	12	12	12	13	13	15	15	15	13	15	15	16	13	14	16	15	15	15	16	15	16	15	15	13	12
403	P22891	P22891	Vitamin K-dependent protein Z	PROZ	13	13	13	1	13	13	13	6	7	6	8	6	10	6	5	8	8	9	8	7	9	7	9	6	6	7	8	9	6	7	8	7	6	5	8	8	8	8	10	8	7	6	7	8	5
406	P23142;CON__ENSEMBL:ENSBTAP00000016046	P23142;CON__ENSEMBL:ENSBTAP00000016046	Fibulin-1	FBLN1	15;9	15;9	15;9	2	15	15	15	11	10	10	10	11	11	6	6	8	7	8	10	5	2	4	6	6	6	13	11	10	9	11	8	3	6	6	12	8	6	5	6	6	7	7	7	8	10
408	P23470	P23470	Receptor-type tyrosine-protein phosphatase gamma	PTPRG	7	7	7	1	7	7	7	2	3	2	3	1	1	2	0	1	2	2	3	1	0	1	0	0	1	3	3	2	3	3	2	0	1	1	4	4	2	1	2	2	2	0	1	3	4
412	P24592	P24592	Insulin-like growth factor-binding protein 6	IGFBP6	3	3	3	1	3	3	3	3	2	2	2	3	3	1	2	2	0	2	2	1	0	1	1	1	2	2	1	2	2	3	1	1	1	1	2	1	3	2	1	0	1	2	1	3	3
413	P24821	P24821	Tenascin	TNC	26	26	26	1	26	26	26	9	13	10	11	9	10	3	3	7	5	10	3	3	3	1	5	3	3	12	10	12	12	9	5	2	1	1	4	5	2	2	4	3	0	0	1	14	12
415	P25311;A8MT79	P25311	Zinc-alpha-2-glycoprotein	AZGP1	27;3	27;3	27;3	2	27	27	27	21	19	19	22	20	21	21	22	21	22	22	22	20	18	19	23	22	20	22	18	21	23	22	21	22	20	20	23	22	21	23	22	23	22	23	21	22	23
418	P26927;Q2TV78	P26927	Hepatocyte growth factor-like protein;Hepatocyte growth factor-like protein alpha chain;Hepatocyte growth factor-like protein beta chain	MST1	35;15	35;15	35;15	2	35	35	35	16	17	15	21	16	17	18	15	19	20	17	19	19	15	18	16	13	12	25	24	22	26	22	19	24	20	18	26	23	20	24	23	18	22	22	22	20	22
420	P27169	P27169	Serum paraoxonase/arylesterase 1	PON1	16	16	16	1	16	16	16	15	15	15	15	11	13	15	14	15	15	15	15	15	14	14	15	15	15	14	14	14	14	14	14	14	13	13	14	14	15	15	14	15	13	12	14	14	13
422	P27487	P27487	Dipeptidyl peptidase 4;Dipeptidyl peptidase 4 membrane form;Dipeptidyl peptidase 4 soluble form	DPP4	16	16	16	1	16	16	16	6	5	4	5	5	7	3	5	3	5	5	6	3	3	2	9	6	3	4	5	4	7	7	4	1	1	0	5	4	3	5	5	5	2	2	2	5	8
424	P27918	P27918	Properdin	CFP	12	12	12	1	12	12	12	8	8	7	7	9	8	9	10	7	9	10	9	8	8	9	9	10	9	9	8	8	9	8	8	8	6	8	9	9	8	10	10	10	9	9	8	10	10
428	P29622	P29622	Kallistatin	SERPINA4	28	28	28	1	28	28	28	24	23	24	25	23	24	23	24	22	24	24	25	21	20	21	23	21	24	24	23	24	24	23	24	20	19	22	24	23	24	24	23	24	23	20	19	24	24
437	P32119	P32119	Peroxiredoxin-2	PRDX2	15	15	14	1	15	15	14	3	2	2	3	4	3	1	3	2	1	2	2	1	0	0	3	4	4	4	3	3	2	2	2	1	0	0	3	3	6	2	3	4	1	1	1	4	2
438	P33151	P33151	Cadherin-5	CDH5	14	14	14	1	14	14	14	12	12	12	11	11	13	11	11	10	9	9	9	5	7	6	13	11	9	13	11	13	13	12	13	9	5	8	11	10	12	10	9	10	11	11	10	12	12
440	P33908	P33908	Mannosyl-oligosaccharide 1,2-alpha-mannosidase IA	MAN1A1	13	13	13	1	13	13	13	6	5	5	6	5	6	7	6	6	3	4	5	6	7	5	4	5	4	5	6	5	5	5	4	5	5	5	6	5	5	7	6	6	6	6	2	4	5
442	P35443	P35443	Thrombospondin-4	THBS4	20	20	16	1	20	20	16	10	13	12	12	16	12	11	8	10	9	8	7	3	4	3	10	9	10	13	12	12	14	14	10	5	3	3	13	9	9	8	8	7	5	6	5	16	13
443	P35542	P35542	Serum amyloid A-4 protein	SAA4	7	7	7	1	7	7	7	6	6	6	6	6	6	6	6	6	6	6	6	6	6	6	6	6	6	6	6	6	6	6	6	6	6	6	6	6	6	6	6	6	6	6	6	6	5
446	P35858	P35858	Insulin-like growth factor-binding protein complex acid labile subunit	IGFALS	26	26	26	1	26	26	26	21	22	22	22	22	22	23	23	23	22	24	22	22	21	23	23	24	23	21	23	20	21	20	21	20	20	20	23	22	21	21	22	21	21	22	21	22	21
448	P36955	P36955	Pigment epithelium-derived factor	SERPINF1	23	23	19	1	23	23	19	19	17	17	16	15	16	19	16	16	18	16	17	19	18	18	16	19	17	17	18	18	17	17	17	16	17	17	17	17	16	17	17	17	16	15	16	19	18
449	P36980	P36980	Complement factor H-related protein 2	CFHR2	10	5	5	1	10	5	5	5	5	4	5	6	5	8	7	5	7	4	6	7	7	8	7	8	7	2	3	2	3	3	2	4	3	5	2	3	1	4	1	4	3	3	2	3	2
455	P40197	P40197	Platelet glycoprotein V	GP5	16	16	16	1	16	16	16	13	13	13	11	9	9	11	10	8	11	9	11	7	7	5	8	10	11	13	13	12	10	8	8	8	7	6	10	7	8	11	8	8	3	2	2	9	10
457	P41222	P41222	Prostaglandin-H2 D-isomerase	PTGDS	5	5	5	1	5	5	5	3	3	3	3	3	4	3	2	2	3	2	3	2	2	3	2	3	3	3	3	3	3	3	3	3	3	3	3	2	3	3	3	3	3	3	4	3	5
460	P43251	P43251	Biotinidase	BTD	14	14	14	1	14	14	14	9	10	11	10	10	10	9	10	11	8	9	9	8	7	10	9	11	11	11	10	10	11	9	11	9	10	9	10	9	10	9	10	11	9	10	10	10	8
461	P43652	P43652	Afamin	AFM	51	51	49	1	51	51	49	40	36	40	39	37	35	38	35	38	39	38	38	36	36	35	38	37	38	38	39	37	36	37	37	36	37	35	36	37	37	38	39	37	36	35	35	40	41
465	P48740	P48740	Mannan-binding lectin serine protease 1;Mannan-binding lectin serine protease 1 heavy chain;Mannan-binding lectin serine protease 1 light chain	MASP1	26	25	25	1	26	25	25	21	19	21	20	18	18	19	19	20	18	17	17	17	17	14	19	18	12	19	20	20	21	20	21	14	13	14	20	18	17	20	20	18	16	14	16	17	19
467	P49747	P49747	Cartilage oligomeric matrix protein	COMP	18	15	9	1	18	15	9	13	11	10	14	12	11	11	12	9	10	10	8	6	6	6	9	14	10	13	13	11	14	13	14	7	6	6	14	15	12	14	11	9	8	8	7	12	12
468	P49908	P49908	Selenoprotein P	SEPP1	8	8	8	1	8	8	8	6	7	7	7	6	5	7	7	8	8	8	7	8	8	7	7	7	7	6	6	6	5	7	5	5	6	6	7	7	6	7	8	8	6	6	6	7	7
473	P51884;CON__Q05443	P51884	Lumican	LUM	19;7	19;7	19;7	2	19	19	19	12	13	11	12	12	12	12	13	12	13	12	12	11	12	11	12	12	11	12	13	12	14	13	13	10	12	11	12	13	13	14	13	13	12	11	12	14	14
477	P54108;P16562	P54108	Cysteine-rich secretory protein 3	CRISP3	8;1	8;1	8;1	2	8	8	8	3	3	4	2	3	3	2	2	3	2	4	3	3	3	3	2	2	2	4	4	4	3	2	3	4	3	3	3	3	1	4	4	3	4	4	2	2	4
480	P55056	P55056	Apolipoprotein C-IV	APOC4	6	6	6	1	6	6	6	5	5	5	4	5	5	5	6	5	5	5	5	5	4	5	5	5	6	4	4	5	4	5	4	5	5	4	4	5	5	4	5	4	4	3	3	5	5
481	P55058	P55058	Phospholipid transfer protein	PLTP	14	14	14	1	14	14	14	9	10	9	9	9	9	10	8	8	8	10	10	7	7	8	9	9	9	9	9	7	7	8	9	6	5	6	8	6	10	8	9	8	9	5	5	4	7
486	P55290	P55290	Cadherin-13	CDH13	6	6	6	1	6	6	6	2	2	2	2	4	2	1	2	2	1	2	1	1	1	0	1	1	1	3	1	2	3	2	3	1	1	1	2	3	3	2	2	2	2	2	1	2	2
488	P59666;P59665	P59666;P59665	Neutrophil defensin 3;HP 3-56;Neutrophil defensin 2;Neutrophil defensin 1;HP 1-56;Neutrophil defensin 2	DEFA3;DEFA1	2;2	2;2	2;2	2	2	2	2	2	2	2	2	2	2	2	2	2	2	2	2	2	2	2	2	2	2	2	2	2	2	2	2	1	2	2	2	2	2	2	2	2	1	2	2	2	2
492	P63261;P60709;Q6S8J3;A5A3E0;P0CG38;P0CG39;Q9BYX7	P63261;P60709	Actin, cytoplasmic 2;Actin, cytoplasmic 2, N-terminally processed;Actin, cytoplasmic 1;Actin, cytoplasmic 1, N-terminally processed	ACTG1;ACTB	25;25;9;7;6;5;4	25;25;9;7;6;5;4	11;11;4;2;2;2;2	7	25	25	11	18	17	15	15	14	14	17	17	18	17	16	15	7	8	9	15	16	15	19	16	15	15	15	14	14	12	14	17	15	16	14	14	12	10	8	9	16	13
500	P61626	P61626	Lysozyme C	LYZ	10	10	10	1	10	10	10	6	4	5	7	6	6	6	5	5	6	4	5	7	6	6	4	5	6	5	6	6	5	5	4	6	5	5	6	6	5	5	5	5	4	4	5	6	6
501	P61769	P61769	Beta-2-microglobulin;Beta-2-microglobulin form pI 5.3	B2M	5	5	5	1	5	5	5	3	3	3	4	3	2	4	4	3	4	3	3	3	3	3	4	4	3	4	3	5	3	4	5	4	4	4	5	3	3	4	3	3	2	3	3	3	2
519	P68871	P68871	Hemoglobin subunit beta;LVV-hemorphin-7;Spinorphin	HBB	15	14	8	1	15	14	8	12	11	12	13	13	14	14	14	14	13	11	11	13	13	13	13	12	12	10	9	10	13	13	12	14	13	13	11	13	13	13	13	13	13	13	13	8	10
521	P69892	P69892	Hemoglobin subunit gamma-2	HBG2	20	20	3	1	20	20	3	7	7	8	7	6	4	5	3	5	2	2	4	5	2	5	1	1	1	7	6	6	1	1	2	1	1	3	1	1	2	1	1	1	4	1	1	3	3
522	P69905	P69905	Hemoglobin subunit alpha	HBA1	16	16	11	1	16	16	11	8	9	9	9	9	9	9	9	9	9	9	9	9	10	9	8	9	8	8	8	7	8	7	6	9	9	10	9	9	9	9	7	8	9	9	9	7	6
524	P80108	P80108	Phosphatidylinositol-glycan-specific phospholipase D	GPLD1	25	25	25	1	25	25	25	12	14	12	13	15	13	13	12	13	14	13	13	8	8	6	13	13	13	15	15	13	14	12	11	6	7	9	15	13	15	11	11	10	7	6	9	14	13
526	P80748	P80748	Ig lambda chain V-III region LOI		2	2	2	1	2	2	2	1	1	2	1	2	2	1	2	2	2	2	2	1	1	2	1	2	2	1	2	2	2	2	2	2	2	2	1	1	2	2	1	2	2	2	2	2	2
528	P98160	P98160	Basement membrane-specific heparan sulfate proteoglycan core protein;Endorepellin;LG3 peptide	HSPG2	29	29	29	1	29	29	29	10	12	7	10	7	9	6	4	4	8	7	8	7	3	6	5	6	6	15	10	6	14	8	6	1	2	3	10	9	7	7	6	5	6	3	5	14	16
529	Q01459	Q01459	Di-N-acetylchitobiase	CTBS	6	6	6	1	6	6	6	1	3	1	2	2	0	2	1	1	3	1	1	0	1	0	1	1	1	2	2	4	2	2	3	0	1	0	2	3	2	0	2	2	2	2	1	2	3
534	Q03591	Q03591	Complement factor H-related protein 1	CFHR1	16	8	3	1	16	8	3	11	11	11	12	11	12	13	13	11	12	10	11	13	13	12	13	13	11	9	9	7	9	8	8	10	11	10	8	9	8	9	8	9	9	9	8	6	6
535	Q04756;CON__ENSEMBL:ENSBTAP00000023055	Q04756	Hepatocyte growth factor activator;Hepatocyte growth factor activator short chain;Hepatocyte growth factor activator long chain	HGFAC	24;5	24;5	24;5	2	24	24	24	20	19	19	18	18	18	17	19	16	18	19	18	20	20	18	19	18	19	18	17	18	19	18	19	16	16	15	18	17	18	17	20	19	19	19	19	19	19
537	Q06033	Q06033	Inter-alpha-trypsin inhibitor heavy chain H3	ITIH3	37	37	29	1	37	37	29	27	28	27	26	26	25	24	28	24	22	23	23	29	29	30	22	24	22	27	29	28	26	28	29	25	26	29	25	26	26	26	28	28	25	27	24	33	31
541	Q08380	Q08380	Galectin-3-binding protein	LGALS3BP	23	23	23	1	23	23	23	21	21	20	21	18	19	20	19	19	20	19	18	21	20	19	20	21	20	22	22	22	21	21	21	19	20	21	22	19	19	21	21	20	19	19	19	22	21
543	Q10588	Q10588	ADP-ribosyl cyclase/cyclic ADP-ribose hydrolase 2	BST1	6	6	6	1	6	6	6	2	4	2	4	3	4	3	4	2	2	2	4	4	4	3	3	4	1	3	6	4	4	3	3	2	2	1	2	4	2	4	2	2	4	1	3	4	4
544	Q12805	Q12805	EGF-containing fibulin-like extracellular matrix protein 1	EFEMP1	15	15	15	1	15	15	15	7	9	7	8	7	8	9	7	3	10	8	9	4	2	3	9	8	7	9	10	6	8	8	8	3	7	3	9	9	7	10	9	7	7	7	6	11	13
548	Q12913	Q12913	Receptor-type tyrosine-protein phosphatase eta	PTPRJ	6	6	6	1	6	6	6	3	1	1	2	2	0	3	1	3	1	3	1	2	2	1	3	3	3	1	0	1	2	1	1	1	1	1	3	3	3	3	1	3	1	1	2	3	3
550	Q13103	Q13103	Secreted phosphoprotein 24	SPP2	9	9	9	1	9	9	9	4	4	4	4	4	4	4	4	4	4	4	4	4	4	4	4	4	4	4	4	4	4	4	4	4	4	4	4	4	4	4	4	4	4	4	4	4	5
551	Q13201	Q13201	Multimerin-1;Platelet glycoprotein Ia*;155 kDa platelet multimerin	MMRN1	20	20	20	1	20	20	20	7	6	4	3	4	2	5	2	2	2	4	4	3	2	2	2	2	3	4	3	3	2	3	2	2	2	4	1	1	1	1	0	0	0	0	1	6	6
557	Q13790	Q13790	Apolipoprotein F	APOF	5	5	5	1	5	5	5	2	2	2	3	1	1	2	2	1	2	1	1	2	2	1	2	3	1	2	2	2	2	2	1	2	2	2	2	2	2	2	2	1	2	2	2	1	1
558	Q13822	Q13822	Ectonucleotide pyrophosphatase/phosphodiesterase family member 2	ENPP2	22	22	22	1	22	22	22	15	11	13	14	16	13	7	12	11	14	15	11	6	4	7	10	8	9	14	10	15	10	13	12	4	4	5	12	10	9	11	9	10	6	5	4	11	7
564	Q14515	Q14515	SPARC-like protein 1	SPARCL1	11	11	11	1	11	11	11	2	3	2	4	2	2	3	0	2	2	1	1	1	2	0	4	1	4	3	1	5	3	1	4	1	0	0	2	2	2	2	1	2	1	2	3	3	4
565	Q14520	Q14520	Hyaluronan-binding protein 2;Hyaluronan-binding protein 2 50 kDa heavy chain;Hyaluronan-binding protein 2 50 kDa heavy chain alternate form;Hyaluronan-binding protein 2 27 kDa light chain;Hyaluronan-binding protein 2 27 kDa light chain alternate form	HABP2	19	19	19	1	19	19	19	14	12	11	13	13	13	12	12	13	13	13	14	13	13	12	15	13	12	15	15	13	14	14	16	12	14	14	15	13	13	14	13	12	12	15	12	13	14
566	Q14624	Q14624	Inter-alpha-trypsin inhibitor heavy chain H4;70 kDa inter-alpha-trypsin inhibitor heavy chain H4;35 kDa inter-alpha-trypsin inhibitor heavy chain H4	ITIH4	56	56	54	1	56	56	54	46	45	46	46	46	46	47	47	47	46	45	48	48	47	50	47	48	48	45	46	45	44	44	44	44	46	47	47	46	45	47	46	48	46	43	45	45	45
567	Q14766;Q9NS15	Q14766	Latent-transforming growth factor beta-binding protein 1	LTBP1	11;1	11;1	11;1	2	11	11	11	7	5	7	1	2	2	1	4	3	3	1	0	2	2	0	2	2	0	5	6	5	4	2	2	2	2	2	3	2	1	4	4	2	0	0	0	4	5
570	Q15063;CON__Q2KJC7	Q15063;CON__Q2KJC7	Periostin	POSTN	30;15	30;15	30;15	2	30	30	30	7	9	10	12	12	10	8	8	7	3	5	4	0	2	1	4	4	2	14	12	12	10	8	9	3	2	4	11	5	5	5	5	4	4	0	3	15	18
571	Q15113	Q15113	Procollagen C-endopeptidase enhancer 1	PCOLCE	6	6	6	1	6	6	6	5	2	3	3	4	5	1	3	2	2	3	4	1	1	0	2	3	4	3	3	2	4	1	3	1	1	1	1	2	3	2	2	3	3	1	2	4	3
574	Q15485	Q15485	Ficolin-2	FCN2	14	14	14	1	14	14	14	7	6	7	7	5	8	9	7	7	7	5	8	8	9	6	8	9	7	8	7	7	7	6	7	8	8	6	8	9	6	7	7	8	7	7	7	11	10
575	Q15582	Q15582	Transforming growth factor-beta-induced protein ig-h3	TGFBI	28	28	28	1	28	28	28	17	15	16	15	14	11	17	18	17	15	13	15	20	17	16	15	16	18	17	15	16	15	15	13	11	12	13	11	13	12	16	11	10	11	12	12	15	16
576	Q15848	Q15848	Adiponectin	ADIPOQ	5	5	5	1	5	5	5	3	3	3	5	3	2	4	3	3	4	3	3	3	1	3	3	4	2	3	3	2	3	2	2	2	2	2	3	2	1	3	3	1	2	2	2	4	5
578	Q16610	Q16610	Extracellular matrix protein 1	ECM1	27	27	27	1	27	27	27	16	16	17	19	19	17	15	15	14	20	17	15	18	19	16	17	20	16	15	17	19	19	16	19	11	13	11	16	15	18	18	19	19	16	17	18	19	19
580	Q16853;O75106	Q16853	Membrane primary amine oxidase	AOC3	8;2	8;2	8;2	2	8	8	8	4	5	2	5	4	4	4	4	3	3	5	4	3	3	0	4	4	2	3	2	4	4	2	4	1	1	0	3	5	3	3	3	1	2	1	3	4	2
585	Q6EMK4	Q6EMK4	Vasorin	VASN	9	9	9	1	9	9	9	8	7	7	8	6	7	7	6	7	6	8	8	6	5	3	8	8	7	7	8	8	8	8	8	4	4	3	8	8	8	7	8	7	6	5	6	6	8
587	Q6UX71	Q6UX71	Plexin domain-containing protein 2	PLXDC2	7	7	7	1	7	7	7	5	5	6	5	4	5	4	5	5	5	5	4	4	4	2	6	4	4	5	5	6	5	4	5	0	1	2	4	4	3	4	4	4	4	2	2	4	4
588	Q6UXB8	Q6UXB8	Peptidase inhibitor 16	PI16	12	12	12	1	12	12	12	11	11	11	9	10	10	9	9	9	10	10	10	7	6	6	9	10	9	10	10	10	10	10	9	8	7	8	8	10	10	10	9	10	9	9	9	12	10
590	Q6YHK3	Q6YHK3	CD109 antigen	CD109	12	12	12	1	12	12	12	3	4	5	4	8	5	3	2	5	5	2	4	2	0	1	1	3	2	4	5	5	6	4	6	0	0	0	0	1	3	1	2	3	1	1	1	5	3
593	Q7Z7G0	Q7Z7G0	Target of Nesh-SH3	ABI3BP	6	6	6	1	6	6	6	3	1	1	1	2	2	2	2	1	1	2	1	2	1	2	2	1	1	1	2	1	2	2	1	2	1	2	1	2	1	2	2	2	1	1	1	3	2
598	Q86VB7	Q86VB7	Scavenger receptor cysteine-rich type 1 protein M130;Soluble CD163	CD163	18	18	18	1	18	18	18	4	4	2	7	5	6	6	4	6	8	5	4	7	8	7	6	7	6	5	3	2	5	3	4	7	5	3	7	5	4	3	4	1	4	2	2	4	5
605	Q8N6C8;Q8NHL6;Q6PI73;O75019;P59901;O75022	Q8N6C8	Leukocyte immunoglobulin-like receptor subfamily A member 3	LILRA3	12;2;1;1;1;1	12;2;1;1;1;1	11;2;0;1;0;0	6	12	12	11	4	2	3	1	1	2	2	1	0	1	1	1	1	2	3	4	1	0	3	4	3	8	5	4	5	6	5	2	5	1	2	2	2	1	2	3	5	5
612	Q92496	Q92496	Complement factor H-related protein 4	CFHR4	8	8	5	1	8	8	5	1	1	0	3	1	2	3	2	2	2	2	2	3	3	3	3	2	2	0	0	0	1	0	1	3	2	3	2	2	2	2	4	2	1	2	2	1	2
616	Q92820	Q92820	Gamma-glutamyl hydrolase	GGH	11	11	11	1	11	11	11	7	8	7	8	7	7	4	5	5	4	5	5	5	6	8	4	5	3	9	10	9	9	9	10	7	4	6	6	7	7	5	9	7	6	5	4	9	9
619	Q92954	Q92954	Proteoglycan 4;Proteoglycan 4 C-terminal part	PRG4	16	16	16	1	16	16	16	10	10	11	11	11	12	10	12	11	11	12	12	11	10	11	10	11	9	10	11	9	9	9	8	11	10	13	10	9	7	11	9	12	10	9	9	7	9
621	Q96IY4;CON__Q2KIG3	Q96IY4	Carboxypeptidase B2	CPB2	20;1	20;1	20;1	2	20	20	20	12	12	11	13	11	13	15	14	14	13	10	12	15	12	14	16	14	13	15	13	11	12	11	11	15	14	15	15	11	13	14	13	15	13	14	13	12	12
623	Q96PD5;CON__ENSEMBL:ENSBTAP00000016285	Q96PD5	N-acetylmuramoyl-L-alanine amidase	PGLYRP2	25;3	25;3	25;3	2	25	25	25	20	19	20	22	17	17	19	20	19	19	20	20	21	19	19	19	23	21	20	19	18	13	18	19	16	16	14	19	17	19	20	21	18	14	13	14	22	22
628	Q99784	Q99784	Noelin	OLFM1	11	11	11	1	11	11	11	7	4	3	4	2	3	3	4	2	3	4	2	1	1	3	1	1	3	4	3	3	3	4	4	1	1	2	2	2	3	2	1	3	1	3	4	5	3
629	Q99969	Q99969	Retinoic acid receptor responder protein 2	RARRES2	4	4	4	1	4	4	4	3	3	2	2	3	2	3	2	2	3	2	2	2	2	3	2	1	2	3	2	2	2	2	2	1	2	2	3	2	1	2	2	2	2	1	1	2	2
630	Q99983	Q99983	Osteomodulin	OMD	6	6	6	1	6	6	6	2	3	2	4	3	3	1	1	3	3	3	4	0	2	0	3	3	4	3	4	3	3	3	6	1	1	1	4	2	3	2	2	2	1	1	1	5	5
635	Q9BXR6	Q9BXR6	Complement factor H-related protein 5	CFHR5	8	7	7	1	8	7	7	1	1	2	2	2	3	6	5	5	5	3	6	6	5	6	5	5	5	1	1	1	1	1	1	3	4	5	4	3	4	5	3	5	4	5	4	1	1
644	Q9H8L6	Q9H8L6	Multimerin-2	MMRN2	2	2	2	1	2	2	2	2	2	2	2	2	2	2	2	1	2	2	2	1	2	2	2	2	2	2	2	2	1	1	2	0	0	0	2	2	2	2	2	2	1	2	2	2	2
647	Q9HDC9	Q9HDC9	Adipocyte plasma membrane-associated protein	APMAP	13	13	13	1	13	13	13	11	11	12	5	8	5	4	5	5	4	3	5	5	3	3	0	3	2	10	11	11	6	6	4	8	8	7	5	5	6	5	5	4	4	3	4	6	10
648	Q9NPH3	Q9NPH3	Interleukin-1 receptor accessory protein	IL1RAP	8	8	8	1	8	8	8	2	3	3	2	2	3	2	1	4	4	2	4	3	1	1	3	3	2	1	2	2	3	3	2	1	1	1	3	3	3	3	4	3	2	2	2	1	3
651	Q9NQ79	Q9NQ79	Cartilage acidic protein 1	CRTAC1	14	14	14	1	14	14	14	3	4	3	8	4	5	5	7	7	7	8	6	5	2	3	7	6	5	6	6	4	7	6	4	1	2	2	7	5	8	7	7	5	5	5	5	5	3
653	Q9NZP8	Q9NZP8	Complement C1r subcomponent-like protein	C1RL	12	11	11	1	12	11	11	6	9	8	10	9	10	8	9	9	9	9	8	9	8	9	9	10	9	9	8	8	9	7	8	7	8	8	9	8	9	8	9	7	9	8	8	8	9
657	Q9UGM5	Q9UGM5	Fetuin-B	FETUB	14	14	14	1	14	14	14	8	8	7	9	8	9	10	9	10	9	10	10	8	10	10	9	10	11	8	7	6	8	7	8	9	7	10	9	9	9	10	10	11	8	9	9	10	10
658	Q9UHG3	Q9UHG3	Prenylcysteine oxidase 1	PCYOX1	15	15	15	1	15	15	15	9	12	11	9	10	11	11	9	9	11	11	12	9	8	8	9	11	10	11	12	13	5	6	9	9	6	8	7	8	9	8	8	9	7	7	6	6	6
660	Q9UK55;CON__ENSEMBL:ENSBTAP00000013050	Q9UK55	Protein Z-dependent protease inhibitor	SERPINA10	21;2	21;2	21;2	2	21	21	21	15	14	14	14	15	15	16	16	11	16	14	14	17	16	15	15	17	13	16	13	16	14	15	13	15	16	14	14	16	13	15	17	17	12	16	16	12	16
663	Q9UNN8	Q9UNN8	Endothelial protein C receptor	PROCR	4	4	4	1	4	4	4	3	3	3	2	3	3	2	3	2	1	2	2	2	0	1	1	1	1	3	3	3	3	3	3	1	1	1	2	2	3	2	3	3	1	1	2	3	3
664	Q9UNW1	Q9UNW1	Multiple inositol polyphosphate phosphatase 1	MINPP1	7	7	7	1	7	7	7	1	2	2	4	2	1	4	1	2	3	2	2	3	3	1	3	2	3	2	1	4	2	2	2	1	1	2	1	1	1	2	2	2	0	0	0	3	4
667	Q9Y490	Q9Y490	Talin-1	TLN1	64	64	60	1	64	64	60	4	4	4	0	2	0	3	3	4	2	2	1	1	0	1	2	1	3	6	6	5	1	2	2	1	0	0	2	3	3	2	1	1	1	0	1	1	1
669	Q9Y5Y7	Q9Y5Y7	Lymphatic vessel endothelial hyaluronic acid receptor 1	LYVE1	6	6	6	1	6	6	6	4	2	3	4	2	4	4	3	3	4	4	3	3	2	1	4	3	5	3	4	2	3	3	4	2	2	2	2	4	4	3	2	5	3	2	2	2	3
671	Q9Y6Z7	Q9Y6Z7	Collectin-10	COLEC10	2	2	2	1	2	2	2	1	2	2	1	2	2	1	1	0	1	0	1	1	0	0	1	1	1	2	1	2	2	2	2	1	0	1	2	2	1	1	2	2	1	1	1	2	2
[truncated: 1,842 more columns]
