# Supplementary material for: Characterization and non-parametric modeling of the developing serum proteome during infancy and early childhood
Source: Sci Rep. 2018 Apr 12;8:5883. doi: 10.1038/s41598-018-24019-5 (PMC5897447; doi:10.1038/s41598-018-24019-5)
Supplement: Supplementary file 3 — Supplementary Table 2 [file 41598_2018_24019_MOESM3_ESM.xlsx]

## Sheet: Sheet1
Supplementary Table 2. Proteins reliably identified and quantified in the umbilical cord blood samples as well as in the follow-up samples.
Majority protein IDs	Protein names	Gene names	LFQ Intensity Child10_0_2	LFQ Intensity Child10_0_3	LFQ Intensity Child1_0_1	LFQ Intensity Child1_0_2	LFQ Intensity Child1_0_3	LFQ Intensity Child10_0_1	LFQ Intensity Child11_0_1	LFQ Intensity Child11_0_2	LFQ Intensity Child11_0_3	LFQ Intensity Child12_0_1	LFQ Intensity Child12_0_2	LFQ Intensity Child12_0_3	LFQ Intensity Child13_0_1	LFQ Intensity Child13_0_2	LFQ Intensity Child13_0_3	LFQ Intensity Child14_0_1	LFQ Intensity Child14_0_2	LFQ Intensity Child14_0_3	LFQ Intensity Child15_0_1	LFQ Intensity Child15_0_2	LFQ Intensity Child15_0_3	LFQ Intensity Child2_0_1	LFQ Intensity Child2_0_2	LFQ Intensity Child2_0_3	LFQ Intensity Child3_0_1	LFQ Intensity Child3_0_2	LFQ Intensity Child3_0_3	LFQ Intensity Child4_0_1	LFQ Intensity Child4_0_2	LFQ Intensity Child4_0_3	LFQ Intensity Child5_0_1	LFQ Intensity Child5_0_2	LFQ Intensity Child5_0_3	LFQ Intensity Child6_0_1	LFQ Intensity Child6_0_2	LFQ Intensity Child6_0_3	LFQ Intensity Child8_0_1	LFQ Intensity Child8_0_2	LFQ Intensity Child8_0_3	LFQ Intensity Child9_0_1	LFQ Intensity Child9_0_2	LFQ Intensity Child9_0_3	Peptides	Razor + unique peptides	Unique peptides
P04217	Alpha-1B-glycoprotein	A1BG	33.8377	33.8359	33.5911	33.5365	33.5826	33.8922	33.676	33.6569	33.5921	33.6736	33.7037	33.8522	34.2538	34.1239	34.298	33.8404	33.7427	33.8399	34.2212	34.0776	34.3785	33.7456	33.7935	33.7188	33.9204	34.0088	33.8387	34.0969	34.0029	33.9163	33.7206	33.7878	33.884	33.8078	33.7949	33.8321	34.1519	33.8938	33.8933	33.9676	34.0407	34.0669	20	20	19
P01023	Alpha-2-macroglobulin	A2M	35.3733	35.3516	35.7046	35.6636	35.6915	35.4321	35.9525	35.9055	35.896	34.1482	34.1884	34.2273	35.4496	35.3551	35.448	35.7718	35.8725	35.8903	35.2689	35.1337	35.2492	35.3766	35.2923	35.2903	35.319	35.2946	35.2864	35.4718	35.4248	35.428	35.3052	35.3438	35.2991	35.6638	35.6268	35.7167	35.1576	35.0744	35.0654	35.3747	35.4102	35.4188	87	87	73
P16112	Aggrecan core protein;Aggrecan core protein 2	ACAN	24.8483	0	0	26.054	24.9377	24.3333	26.7274	26.9695	26.3986	27.0893	26.8512	26.6842	27.2285	27.1036	26.9099	26.7096	26.5753	26.6333	27.9885	27.8949	27.9959	26.4179	26.8591	27.1002	26.6691	26.4794	26.8894	26.6503	26.7158	26.7946	26.7158	27.0444	27.0128	26.6062	26.0707	26.3134	27.1165	26.7349	26.7145	25.2508	25.8849	24.5053	8	8	8
P63261;P60709	Actin, cytoplasmic 2;Actin, cytoplasmic 2, N-terminally processed;Actin, cytoplasmic 1;Actin, cytoplasmic 1, N-terminally processed	ACTG1;ACTB	32.9493	32.9696	33.9006	33.9138	33.6685	33.1415	32.2685	32.0859	32.0374	34.6489	34.5719	34.4764	30.7432	30.2589	30.5309	31.6293	31.5967	31.667	32.2079	31.9842	32.1461	31.7768	31.7567	31.7888	33.5748	33.5946	33.6791	32.2391	32.2059	32.1275	34.27	34.2548	34.0491	32.255	32.228	32.1342	31.3403	31.3482	31.3307	32.9911	32.8507	32.7914	27	27	13
Q15848	Adiponectin	ADIPOQ	28.3069	29.2079	30.3112	30.3372	30.1821	29.2516	31.8307	31.771	31.192	29.7435	30.1242	30.3063	31.3733	31.1395	31.5632	30.2326	30.1192	30.6956	31.9337	31.2576	31.4354	29.8558	29.7989	30.1085	30.4134	30.4242	30.527	31.4924	31.6843	31.3926	30.026	29.7426	29.5288	30.8565	31.4715	30.7219	32.0334	31.6493	31.7382	29.7992	29.8054	29.689	5	5	5
P43652	Afamin	AFM	33.7164	33.4957	33.6629	33.6783	33.6414	33.7739	34.0458	34.0072	33.9755	34.5081	34.482	34.4643	34.5577	34.3693	34.6075	34.2251	34.1817	34.2396	34.4397	34.3015	34.4761	34.3428	34.252	34.2911	33.9479	34.0321	33.9319	34.3189	34.3011	34.3484	33.6121	33.6665	33.5399	34.4581	34.4443	34.4425	34.4776	34.373	34.4655	33.897	33.877	33.9456	51	51	51
P01019	Angiotensinogen;Angiotensin-1;Angiotensin-2;Angiotensin-3;Angiotensin-4;Angiotensin 1-9;Angiotensin 1-7;Angiotensin 1-5;Angiotensin 1-4	AGT	34.3964	34.385	33.3303	33.1033	33.0738	34.6991	34.2901	34.1704	34.1236	34.0299	34.0466	34.1332	34.282	34.1852	34.2084	34.3325	34.115	34.1706	34.828	34.7369	34.7452	34.0675	33.8726	33.6866	34.3164	34.0899	34.0219	34.3638	34.1548	34.0872	34.1198	34.0195	34.2311	34.2256	34.1763	34.3705	34.979	34.6857	34.697	34.5947	34.7777	34.6582	20	20	20
P02765	Alpha-2-HS-glycoprotein;Alpha-2-HS-glycoprotein chain A;Alpha-2-HS-glycoprotein chain B	AHSG	35.9192	35.8921	36.1599	36.2063	36.1591	35.8687	35.7809	35.8191	35.6467	36.1385	36.0858	35.9587	35.6288	35.5148	35.6576	36.0251	36.1492	36.1893	36.7753	36.5753	36.6919	35.9719	35.9344	36.0027	36.2473	36.2704	36.2168	35.9728	36.0427	35.9311	36.0363	36.0186	36.0865	35.5421	35.5134	35.6925	36.131	36.1621	36.0566	35.8702	35.8547	35.8723	14	14	11
CON__P02768-1;P02768	Serum albumin	ALB	37.136	37.0851	36.6338	36.631	36.5306	37.2183	35.8111	35.7693	35.7702	36.455	36.4032	36.4232	36.3505	36.2436	36.3536	36.2209	36.1849	36.3038	36.3145	36.1142	36.2986	37.6559	37.5672	37.511	36.2045	36.3175	36.2056	36.4175	36.4112	36.4189	36.5422	36.5534	36.4304	36.7454	36.7155	36.6976	36.5727	36.5236	36.4586	35.6258	35.6524	35.6867	75	75	69
P04075	Fructose-bisphosphate aldolase A	ALDOA	29.4124	29.0204	30.3177	30.4624	30.2645	29.2184	29.8404	29.8326	29.8286	31.3201	31.1861	31.1492	27.9174	27.6962	27.8054	28.542	28.4233	28.7709	29.2829	28.9745	29.4706	28.7264	28.7628	28.9813	29.3019	29.59	29.6174	28.7969	28.8451	28.953	29.9839	29.9625	29.8007	28.8298	28.8022	28.7145	28.203	28.3111	28.1557	29.2921	29.5141	29.4975	24	24	21
P02760	Protein AMBP;Alpha-1-microglobulin;Inter-alpha-trypsin inhibitor light chain;Trypstatin	AMBP	32.8477	32.7401	32.5645	32.4863	32.441	32.9229	33.3914	33.2456	33.0513	33.763	33.7148	33.6493	33.4385	33.3124	33.4166	33.2553	33.1882	33.2979	33.859	33.6382	33.8609	33.3439	33.3759	33.4879	34.0514	33.9506	33.9597	33.6443	33.6879	33.7165	33.4808	33.4741	33.3918	33.3852	33.2803	33.2572	33.7233	33.6059	33.5574	33.083	32.9205	32.883	20	20	20
P15144	Aminopeptidase N	ANPEP	26.8421	26.4949	27.5589	27.4098	27.5828	27.1197	27.5342	27.5467	27.6698	27.7986	27.9993	28.1638	27.8185	27.7156	27.8129	27.2399	27.3903	27.5583	28.522	28.3173	28.7283	27.8791	27.8585	28.4483	27.3023	27.0994	27.3059	27.6747	27.6991	27.6451	27.3574	27.2	27.353	27.8595	27.7645	27.5648	27.0496	27.4114	27.2362	27.2729	26.7358	25.6984	32	32	32
P02743	Serum amyloid P-component;Serum amyloid P-component(1-203)	APCS	25.4843	0	0	0	0	26.0969	0	0	0	0	0	0	26.4304	26.2749	26.4642	0	0	25.649	25.6395	0	25.6741	0	0	24.9054	0	0	0	25.3442	25.3829	25.285	0	0	24.8824	0	0	0	25.9641	25.6823	25.5894	0	0	0	6	6	6
Q9HDC9	Adipocyte plasma membrane-associated protein	APMAP	26.2437	26.7853	27.3953	26.9086	27.4115	27.3911	26.7378	26.4858	26.3607	26.8119	26.8044	27.0328	26.8269	26.6931	26.8327	27.4413	27.1395	27.1326	26.7552	26.2219	26.9217	26.4972	26.6737	26.5443	26.8418	26.8135	26.5341	26.0109	26.0118	26.2299	27.1985	27.3471	27.2123	26.8056	26.6436	26.6103	27.5317	27.3306	27.4188	26.8179	26.5228	26.5601	12	12	12
P02647	Apolipoprotein A-I;Proapolipoprotein A-I;Truncated apolipoprotein A-I	APOA1	35.6482	35.6583	36.528	36.527	36.4847	35.8017	35.7641	35.6647	35.595	36.6327	36.602	36.4851	36.1802	36.0357	36.1587	36.2792	36.3766	36.3542	36.5726	36.5325	36.5664	36.1098	36.0569	36.0148	36.6955	36.6447	36.6862	36.4021	36.3949	36.4022	36.4511	36.4348	36.3132	36.4033	36.2767	36.4186	36.9486	36.8182	36.875	36.8177	36.8317	36.9124	43	43	42
P02652	Apolipoprotein A-II;Proapolipoprotein A-II;Truncated apolipoprotein A-II	APOA2	33.0457	33.2172	33.9627	34.0213	33.8334	32.8161	32.6023	32.5667	32.4213	33.7763	33.6066	33.3189	33.0811	33.1027	33.5027	33.426	33.4829	33.4823	33.7526	33.4725	33.5287	32.9808	32.9979	33.0108	33.6202	33.7989	33.8707	33.0129	33.114	32.9774	33.2067	33.2183	33.2724	33.4609	33.371	33.0165	33.8457	34.1621	33.7645	33.4544	33.6592	33.2233	10	10	10
P06727	Apolipoprotein A-IV	APOA4	33.8082	33.7463	34.1474	34.164	34.1315	33.7548	34.561	34.587	34.5198	35.1931	35.1932	35.1496	34.5307	34.2859	34.5171	33.863	34.0435	34.1003	35.2017	34.9948	35.3116	35.2314	35.208	35.2063	34.0777	34.2022	34.2105	34.7332	34.7099	34.7176	34.9544	34.9033	34.7626	34.353	34.2884	34.3728	34.7072	34.6413	34.6818	34.3533	34.3033	34.3919	43	43	41
P04114	Apolipoprotein B-100;Apolipoprotein B-48	APOB	36.1298	36.0321	35.769	35.7015	35.741	36.1832	35.0321	34.9964	34.9915	35.3607	35.3818	35.4636	36.0277	35.9361	36.0739	36.0675	36.0661	36.2094	35.466	35.2971	35.498	35.5412	35.4971	35.4787	35.2097	35.2175	35.1483	35.0396	34.9334	34.9384	35.8526	35.867	35.7509	35.7606	35.7802	35.8441	36.0426	35.9153	35.9269	35.9821	35.9821	36.0661	326	326	322
P02654	Apolipoprotein C-I;Truncated apolipoprotein C-I	APOC1	29.6201	29.7067	30.3796	30.289	30.3592	30.0973	29.1381	29.3553	29.2449	30.2887	30.3656	30.2116	30.195	30.0028	30.2539	29.7199	30.1061	30.153	29.6394	29.591	29.8314	29.7202	29.7754	29.3813	29.8179	29.8379	30.1447	29.73	30.0303	30.0263	30.2757	30.5737	30.1304	30.4229	30.3102	30.2976	30.2013	30.3914	30.3886	30.7611	30.8471	31.088	5	5	5
P02655	Apolipoprotein C-II	APOC2	30.9183	30.825	30.0904	29.7808	0	31.0999	28.5247	28.2755	28.0453	29.5917	29.7579	29.9815	29.6618	30.372	30.1435	30.0579	30.1721	30.191	29.7443	29.3537	29.6884	29.6429	29.4527	29.2706	29.9071	30.0123	29.9011	28.8476	28.8269	28.8085	28.9122	29.143	29.7571	30.0262	30.1524	30.2012	30.6528	30.2579	30.3394	30.7377	30.5014	30.4237	6	6	6
P02656	Apolipoprotein C-III	APOC3	30.9806	30.8159	31.1227	31.173	31.0715	30.9013	29.6372	29.5773	29.7206	31.1471	31.1439	31.491	31.0111	30.9597	31.1425	30.7994	30.6435	30.9991	31.3612	31.2237	31.7189	29.9467	30.0256	30.2441	31.5595	31.626	31.4332	31.0916	31.1642	31.2127	30.6059	30.5367	30.4078	31.9974	32.0146	32.1768	32.1402	32.0169	32.2015	32.1888	32.3495	32.1428	6	6	6
P55056	Apolipoprotein C-IV	APOC4	0	0	0	0	0	23.7498	0	0	0	0	0	0	24.9631	24.9522	25.3218	0	0	0	0	0	0	0	0	0	21.8095	0	0	0	0	0	23.9032	23.8703	23.7285	25.0685	25.0898	24.7755	0	23.5929	23.4715	24.8555	24.4303	24.8016	3	3	3
P05090	Apolipoprotein D	APOD	28.6794	28.5942	30.2921	30.5798	30.2489	28.8847	29.7383	29.9324	30.0085	30.5946	30.5089	30.4913	30.1629	29.916	29.8953	29.4714	29.7367	29.7524	30.3441	30.175	30.1887	29.6627	29.8206	29.6111	30.2856	30.332	30.2408	30.3279	30.4404	30.4133	30.2519	30.2693	29.8826	29.8446	29.9058	29.8675	30.8146	30.6153	30.6608	30.0042	30.1252	30.1215	8	8	8
P02649	Apolipoprotein E	APOE	32.2669	32.1816	33.3902	33.4545	33.2778	32.4154	32.3281	32.3721	32.4107	34.1042	34.0354	34.0036	33.0786	32.9603	33.0565	33.2449	33.3946	33.45	33.9816	33.8411	34.1125	32.6565	32.812	32.7706	33.7416	33.9295	33.8663	33.7817	33.8419	33.8485	33.1031	33.1342	32.9652	32.9546	32.8524	32.8232	34.0488	33.9411	34.009	33.5443	33.5549	33.7402	30	30	30
P02749	Beta-2-glycoprotein 1	APOH	34.7378	34.664	34.4301	34.4101	34.4824	34.7368	34.948	34.9016	34.8936	35.0277	35.0801	35.0769	34.712	34.6741	34.6831	34.915	34.8728	34.8492	35.319	35.3537	35.2511	34.6384	34.4752	34.4499	35.3177	35.2718	35.1194	35.2755	35.0852	35.0412	34.9381	34.8565	34.6394	35.0344	34.9864	35.1662	35.2028	35.1579	35.1152	35.3111	35.2129	35.2079	23	23	23
O14791	Apolipoprotein L1	APOL1	0	23.529	25.3776	25.2233	24.8219	23.9893	0	0	0	25.2312	25.157	0	25.0413	0	0	0	0	25.5275	0	24.9332	0	0	0	0	0	0	0	0	24.7738	0	0	24.9621	0	25.4178	25.1188	25.0599	24.6882	25.1191	25.1485	24.8015	24.6032	24.5957	6	6	6
O95445	Apolipoprotein M	APOM	28.6716	28.6065	29.9913	29.9897	30.1559	28.8837	29.161	29.0928	29.1473	29.8544	29.7775	29.7041	29.6674	29.4857	29.6388	29.742	29.893	29.9928	29.6324	29.4819	29.8361	29.9333	29.9574	29.8986	30.0621	30.1131	30.0523	29.6462	29.5636	29.4908	30.248	30.2595	30.0304	29.9936	29.8027	29.9901	29.8955	29.8331	29.7946	29.6438	29.6401	29.818	7	7	7
P05067	Amyloid beta A4 protein;N-APP;Soluble APP-alpha;Soluble APP-beta;C99;Beta-amyloid protein 42;Beta-amyloid protein 40;C83;P3(42);P3(40);C80;Gamma-secretase C-terminal fragment 59;Gamma-secretase C-terminal fragment 57;Gamma-secretase C-terminal fragment 50;C31	APP	0	0	25.2487	25.3341	25.1432	24.8004	0	24.5764	0	26.2149	26.3551	26.5549	26.2322	25.9541	26.061	0	0	0	26.0059	25.6416	25.9336	25.7463	25.5032	25.5619	25.4976	25.1349	25.3943	25.329	25.3246	25.4764	25.3489	25.4247	25.0351	25.5876	0	25.5402	25.6026	25.6869	25.9115	25.5979	0	0	10	10	10
O75882	Attractin	ATRN	30.7021	30.749	31.1884	31.2746	31.1718	30.9068	31.5982	31.4703	31.4724	31.6596	31.6031	31.6085	32.2161	32.0702	32.1543	31.4613	31.6386	31.7555	31.9661	31.8363	32.1251	31.8026	31.8306	31.9845	31.3086	31.3599	31.4258	31.5478	31.6602	31.7285	31.6902	31.7351	31.5029	31.4568	31.4192	31.4161	31.5774	31.5874	31.6366	31.1272	31.186	31.29	43	43	43
P25311	Zinc-alpha-2-glycoprotein	AZGP1	32.6854	32.7002	32.6476	32.5445	32.5372	32.8906	33.1658	33.1403	33.0604	33.536	33.5272	33.5678	33.487	33.2722	33.4945	32.8278	32.7725	32.9458	33.8256	33.6685	33.9181	33.3971	33.3819	33.3323	32.8788	32.7585	32.8599	33.1362	33.044	32.988	33.3724	33.2935	33.1001	33.3477	33.3349	33.2742	33.3157	33.1683	33.173	33.2503	33.0791	33.2295	25	25	25
P61769	Beta-2-microglobulin;Beta-2-microglobulin form pI 5.3	B2M	28.1107	28.0245	28.6609	28.7567	28.7192	28.5533	28.5247	28.644	28.791	29.7721	29.9379	29.5951	29.3222	29.085	29.3868	28.768	28.6861	28.9631	29.1912	29.1085	29.3836	29.4162	29.6993	29.7714	29.2959	29.5371	29.4044	28.9309	29.0192	29.0339	29.3098	29.4397	29.1267	28.3427	27.9898	28.0489	29.1766	29.1888	29.5204	28.0422	27.8414	28.709	5	5	5
P06276	Cholinesterase	BCHE	29.0232	28.9607	28.9208	28.654	28.9841	29.0223	29.7352	29.5218	29.6796	28.957	28.9534	29.1677	29.0119	29.0531	29.1506	29.7053	29.5589	29.7297	29.7356	29.8261	29.7386	29.0241	28.9645	28.9341	29.5765	29.4243	29.3251	29.4343	29.2726	29.3282	28.7308	28.9057	28.6625	29.2588	29.3859	29.3492	30.0593	29.8566	30.0278	28.9274	29.1432	29.1812	21	21	21
P43251	Biotinidase	BTD	28.5442	28.2053	27.8647	27.6313	27.6355	28.7458	28.6961	28.271	28.2905	28.6995	28.5972	28.8966	29.0214	29.1238	29.1428	28.3456	28.2508	28.6477	29.3003	28.9668	28.9284	29.1148	29.1138	28.943	28.1591	27.5876	27.8865	28.3695	28.4036	28.1102	28.5038	28.0807	28.3896	29.0764	29.0491	28.7363	28.6798	28.1404	28.4541	28.769	28.9401	28.5939	12	12	12
P02745	Complement C1q subcomponent subunit A	C1QA	29.2379	28.8236	29.1094	29.1699	28.9484	28.7847	29.381	29.2346	29.3002	29.3087	29.1679	29.2195	29.6148	29.4056	29.7294	28.9766	28.9329	29.3071	28.9444	28.9346	29.2813	29.6436	29.3584	29.6177	28.7285	28.6814	28.9205	28.9763	28.982	28.9812	29.4303	29.5256	29.6242	28.7493	28.7582	28.6895	29.2855	29.0103	29.0698	29.2824	28.9736	28.8559	7	7	7
P02746	Complement C1q subcomponent subunit B	C1QB	30.0356	29.9094	30.7629	31.0239	30.8815	30.0913	31.2653	30.9403	30.7488	30.868	30.7958	30.7368	31.0497	30.7746	31.1099	30.2316	30.4684	30.603	30.6623	30.3143	30.7629	30.9676	30.9271	30.8989	30.2598	30.1818	30.3108	30.4532	30.5267	30.5625	31.084	31.0377	30.8658	30.4693	30.0638	30.4273	30.6717	30.5597	30.4833	30.4064	30.3846	30.5857	10	10	10
P02747	Complement C1q subcomponent subunit C	C1QC	29.7547	29.8347	30.535	30.5117	30.2425	29.8188	30.8839	30.8858	30.9048	30.6469	30.5327	30.3709	30.908	30.7013	30.9246	30.5446	30.3365	30.5099	30.3943	30.3316	30.6888	30.6797	30.6036	30.733	30.1176	30.1655	30.2579	30.3378	30.3616	30.5443	30.801	30.8979	30.7094	30.1035	30.1645	30.1059	30.4438	30.5661	30.5832	30.2364	30.1346	30.2451	7	7	7
P00736	Complement C1r subcomponent;Complement C1r subcomponent heavy chain;Complement C1r subcomponent light chain	C1R	31.1552	31.1152	31.5913	31.4896	31.3958	31.2181	31.972	31.9296	31.9119	31.394	31.4612	31.609	31.9576	31.7712	31.9435	31.2212	31.2207	31.2292	31.4583	31.5259	31.6419	31.7001	31.7134	31.7191	31.4525	31.4574	31.4935	31.5883	31.4891	31.4886	31.8181	31.7978	31.5924	31.3251	31.3872	31.3842	31.667	31.6339	31.6333	31.6826	31.6837	31.7809	31	31	30
Q9NZP8	Complement C1r subcomponent-like protein	C1RL	28.1108	27.7941	28.1653	28.2318	28.1586	28.308	28.9477	28.9207	28.8877	28.9641	28.8724	28.8302	29.3209	29.1864	29.3486	28.6524	28.7337	28.7214	28.7202	28.7406	28.8282	29.2052	28.7658	29.1535	28.3629	28.1999	28.5647	29.0458	28.8701	28.9377	28.7997	28.8442	28.6571	28.9197	29.1127	28.8763	29.0407	29.0279	28.9612	28.5421	28.8259	28.8408	11	10	10
P09871	Complement C1s subcomponent;Complement C1s subcomponent heavy chain;Complement C1s subcomponent light chain	C1S	30.4465	30.6251	31.0702	31.0811	31.0825	30.7293	31.5506	31.5581	31.5506	31.3446	31.3905	31.3276	31.7888	31.6163	31.7698	30.888	30.994	31.1114	31.2874	31.1913	31.4787	31.5895	31.6374	31.5366	31.263	31.2354	31.3304	31.2211	31.3478	31.2784	31.5377	31.4828	31.4006	31.0968	31.0024	31.158	31.4762	31.3161	31.3393	31.1673	30.9858	31.1828	32	32	31
P06681	Complement C2;Complement C2b fragment;Complement C2a fragment	C2	31.316	31.1781	30.9669	30.9699	30.9091	31.2463	31.3905	31.3371	31.4934	31.4569	31.4948	31.4648	32.0982	31.9551	32.0161	31.4038	31.4749	31.6796	31.5852	31.4502	31.6297	31.7498	31.7566	31.637	31.4673	31.4564	31.5378	31.5635	31.5708	31.6007	31.6359	31.6177	31.5335	31.5638	31.5473	31.4302	31.5616	31.5351	31.5471	31.5398	31.3791	31.5364	36	36	36
P01024	Complement C3;Complement C3 beta chain;C3-beta-c;Complement C3 alpha chain;C3a anaphylatoxin;Acylation stimulating protein;Complement C3b alpha chain;Complement C3c alpha chain fragment 1;Complement C3dg fragment;Complement C3g fragment;Complement C3d fragment;Complement C3f fragment;Complement C3c alpha chain fragment 2	C3	38.5202	38.435	38.3658	38.3139	38.272	38.5418	38.6505	38.6153	38.5755	38.1792	38.1846	38.1605	39.0326	38.9057	39.0241	38.6995	38.7706	38.8142	38.6836	38.562	38.7458	38.303	38.1739	38.1112	38.1812	38.242	38.1299	38.8987	38.8027	38.8008	38.6951	38.7022	38.652	38.5016	38.4857	38.4982	38.2631	38.1626	38.1829	38.4695	38.5294	38.5011	171	171	158
P0C0L4	Complement C4-A;Complement C4 beta chain;Complement C4-A alpha chain;C4a anaphylatoxin;C4b-A;C4d-A;Complement C4 gamma chain	C4A	36.0491	35.9517	34.987	34.9273	34.9767	36.0868	35.7578	35.7702	35.7594	35.2584	35.3266	35.3903	35.1895	35.1022	35.1969	35.8863	35.7707	35.8973	35.3076	35.2216	35.3243	35.2424	35.1491	35.0537	35.2453	35.2176	35.1457	36.3116	36.2416	36.2472	35.8177	35.7935	35.724	35.1823	35.1999	35.2585	35.0073	34.8651	34.9086	35.8062	35.8246	35.8806	107	107	4
P0C0L5	Complement C4-B;Complement C4 beta chain;Complement C4-B alpha chain;C4a anaphylatoxin;C4b-B;C4d-B;Complement C4 gamma chain	C4B	31.0323	30.9228	29.7756	29.626	29.795	31.1411	30.9522	31.0426	30.9876	30.9217	30.7726	31.1034	31.3488	31.0903	31.367	31.2029	31.1006	31.3898	30.2019	29.9581	29.819	30.0653	30.0966	30.1298	30.522	30.5154	30.166	31.6629	31.3152	31.2956	30.5885	30.5234	30.6765	30.2999	30.2551	30.3963	30.5019	30.1812	30.1853	30.8936	31.1791	31.2876	106	4	4
P04003	C4b-binding protein alpha chain	C4BPA	30.1772	30.109	28.5307	28.5646	28.591	30.1681	29.8852	29.8441	29.7346	25.1641	0	23.0707	32.4051	32.3058	32.3443	29.5091	29.6413	29.4569	0	0	0	28.5192	28.6693	28.5997	29.7629	29.7409	29.7428	31.0816	30.9845	31.0165	28.2362	28.031	27.8734	31.7923	31.7653	31.8357	24.4576	26.0803	26.3532	30.7745	30.6246	30.6359	27	27	27
P20851	C4b-binding protein beta chain	C4BPB	25.0346	25.3027	0	0	0	25.3408	25.1495	24.5337	25.0258	23.4955	0	0	28.416	28.2144	28.2594	24.8257	24.5543	25.6432	24.5832	0	0	25.2106	24.3759	24.9399	25.0164	25.2097	25.3844	27.0034	26.7505	26.2174	25.2963	24.0983	23.5144	27.7014	27.8383	27.8085	0	0	0	26.102	24.9615	26.0163	5	5	5
P01031	Complement C5;Complement C5 beta chain;Complement C5 alpha chain;C5a anaphylatoxin;Complement C5 alpha chain	C5	33.6981	33.6343	33.6116	33.5768	33.5802	33.7866	34.2343	34.2028	34.1884	33.7547	33.7541	33.7531	34.4141	34.3303	34.4457	34.0604	34.1202	34.3486	34.0232	33.9159	34.0793	34.1275	34.0909	34.0702	33.775	33.7824	33.8235	34.3449	34.3453	34.3769	34.0615	34.0444	33.9424	33.854	33.8581	33.886	33.9113	33.7796	33.7721	33.9384	33.9347	33.9456	103	103	91
P13671	Complement component C6	C6	31.4548	31.4459	31.4223	31.4303	31.3582	31.4884	31.8708	31.8639	31.7497	31.4194	31.368	31.2592	31.9683	31.8674	31.8273	31.7345	31.8546	31.9368	31.3236	31.1541	31.3219	31.2256	31.3479	31.3796	30.929	31.0357	31.0527	31.2852	31.3897	31.4204	31.4651	31.3964	31.4173	32.1574	32.1073	32.1319	31.6132	31.6003	31.5856	31.6004	31.5244	31.58	46	46	46
P10643	Complement component C7	C7	32.3384	32.2874	32.3794	32.4406	32.2002	32.3865	32.8493	32.7047	32.6889	32.6003	32.61	32.6192	33.3835	33.2657	33.2617	32.6119	32.6546	32.7138	33.0378	32.9205	33.0524	33.1534	33.1045	33.111	32.6548	32.6772	32.6437	33.5219	33.5338	33.5734	32.9901	32.9502	32.7098	33.0979	33.1132	33.1483	33.1822	33.0363	32.9908	32.8351	32.8907	32.95	49	49	48
P07357	Complement component C8 alpha chain	C8A	29.2625	29.45	29.6328	29.7294	29.6377	29.4585	29.9316	29.7725	29.8126	29.981	29.9843	30.0317	30.6163	30.5236	30.5479	29.9613	30.0434	30.3274	29.9716	29.7047	30.0802	29.8644	30.1498	30.087	29.3002	29.4273	29.6294	30.1136	30.1077	30.1564	30.2552	30.2897	30.2134	30.0712	29.9422	29.9937	30.037	29.994	29.9429	29.6794	29.5825	29.5543	22	22	22
P07358	Complement component C8 beta chain	C8B	30.1425	30.243	30.2013	30.3358	30.2996	30.3311	30.491	30.359	30.4198	30.352	30.2997	30.3673	30.8478	30.651	30.966	30.5135	30.5328	30.6735	30.378	30.0892	30.4715	30.485	30.543	30.5004	29.7549	29.804	29.8381	30.7558	30.7579	30.7644	30.8457	30.7996	30.6645	30.5099	30.4639	30.6164	30.3479	30.1666	30.1285	30.3967	30.2351	30.5371	31	31	31
P07360	Complement component C8 gamma chain	C8G	29.852	29.5775	29.4852	29.5326	29.508	30.0097	30.0125	29.7246	29.6403	29.0976	29.3418	29.3383	29.7621	29.85	29.7732	29.6648	29.762	29.8069	29.31	29.2677	29.2719	29.3736	29.3714	29.4316	28.6605	28.5867	28.565	30.0424	30.0434	29.9424	30.0483	29.948	29.4817	29.7235	29.6585	29.8129	29.5826	29.5192	29.529	29.7526	29.5643	29.7753	10	10	10
P02748	Complement component C9;Complement component C9a;Complement component C9b	C9	30.9344	31.0802	28.9451	28.8916	28.6817	31.1614	30.2928	30.346	30.4733	26.6578	26.655	26.989	31.0049	30.8903	31.1466	30.0189	30.2014	30.2462	25.4276	25.0852	27.6887	29.2073	29.2008	29.2104	29.4623	29.5535	29.4202	30.8483	30.8315	30.794	31.4832	31.5127	31.2316	29.1916	29.3924	29.4923	27.9896	28.0639	28.0616	31.1921	31.2493	31.1469	25	25	25
Q6YHK3	CD109 antigen	CD109	0	0	0	0	0	0	0	0	0	0	24.2831	24.4466	23.9378	24.092	24.5553	0	0	0	24.701	24.1658	24.4311	0	0	0	24.6052	24.3261	24.6828	24.1423	0	0	23.9436	24.1953	24.092	24.6059	24.4442	24.2151	24.4571	0	24.2007	0	0	0	7	7	7
P08571	Monocyte differentiation antigen CD14;Monocyte differentiation antigen CD14, urinary form;Monocyte differentiation antigen CD14, membrane-bound form	CD14	27.2662	27.8091	27.2274	26.6172	26.4223	27.2136	26.7247	26.673	26.6062	26.673	26.7249	26.8868	26.8485	26.807	27.0783	26.9488	26.8874	27.17	27.274	26.9429	27.0934	27.0876	27.2028	27.0789	27.156	27.2733	26.9437	27.1636	26.9569	27.0834	26.39	26.3488	26.7831	27.6115	27.5798	27.7034	27.1293	26.7255	26.7832	27.6514	27.7054	27.4129	11	11	11
Q86VB7	Scavenger receptor cysteine-rich type 1 protein M130;Soluble CD163	CD163	24.689	0	25.7432	25.7731	25.2561	24.9643	26.1877	25.6566	25.7897	26.2397	26.5021	26.3143	25.9058	25.9731	25.8745	25.9232	25.967	26.5734	26.7617	26.1788	26.4168	26.4423	25.9982	25.6691	26.0339	26.5995	26.3833	27.3114	27.6153	27.3472	26.4547	26.3598	25.3823	25.5121	0	25.2826	26.7079	26.4341	26.3353	23.8241	24.1214	24.7286	15	15	15
P16070	CD44 antigen	CD44	26.7382	26.8409	27.3796	27.0437	27.5704	26.644	27.2262	27.1722	26.9801	28.2539	28.3385	28.4443	27.908	27.6572	27.801	27.0595	26.8774	27.2402	28.4223	28.1621	28.1562	27.3348	27.4361	27.4609	27.7429	27.6119	27.7225	27.9421	27.814	27.8534	27.3818	27.6501	27.4752	27.6001	27.2284	27.7309	27.4712	27.5696	27.4172	27.2676	26.9375	27.1064	5	5	5
P12830	Cadherin-1;E-Cad/CTF1;E-Cad/CTF2;E-Cad/CTF3	CDH1	25.3294	0	25.634	25.4348	25.2116	25.3101	0	0	25.2994	26.3543	26.4825	26.6702	25.0216	25.5765	25.5509	24.9044	25.1257	24.9306	27.4667	26.8935	27.285	24.8911	25.3482	25.7207	26.9587	26.4465	26.5263	26.2994	26.0157	26.3412	25.9952	25.9239	25.544	25.4379	25.4121	25.6587	26.1952	26.2256	26.1873	0	0	0	9	9	9
P55290	Cadherin-13	CDH13	0	0	0	0	0	0	0	24.7383	25.1791	25.3577	25.3101	25.3346	24.6089	24.6638	24.6116	24.5865	24.1599	0	25.2467	25.361	25.2195	0	24.418	0	25.1094	25.0267	25.0042	24.8161	25.0061	24.7365	0	25.0514	24.3795	24.258	24.676	24.67	25.4029	0	25.2547	24.0013	0	0	7	7	7
P33151	Cadherin-5	CDH5	27.8954	27.7897	28.3764	28.5051	28.4878	28.0937	27.9155	27.5863	27.2847	29.3558	29.2654	29.1916	28.4732	28.2888	28.6465	0	24.9336	0	27.0526	26.8449	27.2296	29.4191	29.3197	29.6368	29.043	29.1953	29.4121	28.6269	28.6821	28.7553	29.2701	29.1647	28.9299	28.915	28.8287	29.0508	28.5662	28.7001	28.6367	25.3016	25.1071	24.3974	15	15	15
P11597	Cholesteryl ester transfer protein	CETP	26.2047	25.5195	25.9362	25.705	24.7105	25.9142	0	24.075	23.769	26.806	26.8769	27.0841	25.7357	25.6876	25.8074	25.7669	25.7506	26.0512	26.2679	26.1713	26.1962	25.0844	24.5895	25.0513	25.943	25.9501	25.5013	26.1146	26.0939	25.7668	25.7324	25.7122	25.8943	26.6807	26.7689	26.559	25.4237	25.7689	25.4837	0	25.0299	0	12	12	12
P00751	Complement factor B;Complement factor B Ba fragment;Complement factor B Bb fragment	CFB	33.9883	34.0271	33.9861	34.0275	33.9428	34.1126	34.3498	34.2759	34.346	34.2443	34.2088	34.1551	34.6501	34.5358	34.6582	34.4194	34.4591	34.5262	34.5578	34.3351	34.5635	34.4789	34.4132	34.423	34.2055	34.3604	34.3109	34.4128	34.402	34.4051	34.2384	34.2824	34.1969	34.2907	34.2607	34.3494	34.1377	33.9362	34.0367	34.0073	34.0372	34.0496	51	51	50
P00746	Complement factor D	CFD	28.8747	28.6132	28.3023	28.2603	28.5237	28.9744	28.7336	28.5735	28.7761	29.2384	29.3821	29.4517	29.3723	29.3314	29.4818	28.9994	28.8993	29.0506	29.7045	29.5622	29.5409	28.8317	28.7491	28.879	29.8469	29.7437	29.7548	29.8778	29.8393	29.8188	28.8488	28.7718	28.6002	29.611	29.7589	29.71	29.4099	29.5288	29.5179	29.0687	29.0862	29.0256	11	11	11
P08603	Complement factor H	CFH	31.4458	31.5023	31.8929	31.9545	31.8599	31.6376	31.9373	31.9053	31.8721	31.2537	31.3202	31.3799	31.6298	31.508	31.6765	32.1737	32.2404	32.254	31.9401	31.8641	32.0078	31.6984	31.744	31.7434	31.673	31.7212	31.8093	32.154	32.1207	32.1026	32.4292	32.3865	32.1942	32.2912	32.2342	32.2659	31.7498	31.6672	31.6617	31.7309	31.6153	31.6513	61	61	53
Q03591	Complement factor H-related protein 1	CFHR1	0	0	26.6849	26.5591	0	0	0	0	0	0	0	0	0	26.6367	27.3063	26.415	26.8093	27.2253	0	25.0418	0	0	0	0	27.1575	27.2327	27.1011	24.7186	25.1302	0	25.4325	0	25.5433	0	0	0	26.0857	26.526	26.0927	0	0	0	14	7	4
P36980	Complement factor H-related protein 2	CFHR2	25.6389	0	26.7772	27.0901	26.7949	0	0	0	25.7991	0	0	0	27.2034	26.7859	27.1305	27.0263	27.2375	27.2999	26.4475	25.859	26.0723	26.4689	25.5676	26.1755	27.407	27.324	27.1755	26.0325	26.4526	26.5563	0	0	0	26.1367	25.9653	0	27.3974	27.84	27.5475	27.2576	26.9536	27.7196	8	4	4
P05156	Complement factor I;Complement factor I heavy chain;Complement factor I light chain	CFI	31.8657	31.6606	31.6735	31.5743	31.5899	31.8263	31.849	31.8702	31.8097	31.6432	31.697	31.8546	32.1602	32.1103	32.263	32.0159	31.9795	32.1333	32.0253	31.9911	32.1663	32.0005	31.8982	31.831	31.9499	31.8549	31.8319	32.121	32.05	32.0843	31.7287	31.6324	31.6321	32.1771	32.1938	32.307	32.0554	31.894	32.0328	31.8396	31.7419	31.7408	32	32	32
P27918	Properdin	CFP	28.3601	28.3565	29.1191	29.3767	28.994	28.521	29.619	29.953	29.8809	29.4965	29.597	29.5439	30.1069	29.9123	30.0296	29.4767	29.7536	29.6916	30.0162	30.0702	30.1556	29.9434	29.9764	30.2317	29.2677	29.339	29.4269	29.6806	29.7974	30.0624	29.7868	29.874	29.6131	29.3957	29.4781	29.3934	29.4307	29.6974	29.6016	28.7393	28.7648	28.7892	11	11	11
O00533	Neural cell adhesion molecule L1-like protein;Processed neural cell adhesion molecule L1-like protein	CHL1	0	0	25.7121	25.4093	25.0524	0	25.5727	25.9184	25.4051	25.5054	25.8789	25.9946	25.7254	25.8034	25.9715	25.0788	25.1857	25.1429	26.7608	26.2264	26.4539	25.7335	25.9404	25.5471	25.0024	25.7832	25.5014	25.1796	24.9985	24.9021	25.7666	25.6179	25.4401	25.412	25.1329	25.7067	25.5993	25.615	25.5342	0	24.6806	24.0453	10	10	10
P05452	Tetranectin	CLEC3B	30.5754	30.4663	30.355	30.2471	30.2588	30.6292	30.5128	30.5026	30.5159	30.4946	30.5058	30.7811	30.8113	30.7124	30.8167	30.7974	30.7305	30.6844	31.3927	30.935	31.1502	30.37	30.3689	30.2737	31.0462	31.0789	30.9367	31.2887	31.1612	31.2832	30.6217	30.5523	30.4336	30.817	30.9441	30.9804	30.6699	30.5014	30.6543	30.5348	30.6002	30.6751	11	11	11
P10909	Clusterin;Clusterin beta chain;Clusterin alpha chain	CLU	32.8079	32.6759	32.501	32.4114	32.4733	32.9474	32.6567	32.6707	32.709	32.8794	32.8876	32.9624	33.418	33.276	33.5038	31.3967	31.3883	31.5647	31.9982	31.8109	32.1924	33.4258	33.406	33.2782	32.4581	32.4314	32.3855	32.9426	32.9355	32.9791	32.8448	32.8285	32.6328	33.0104	33.0262	33.134	32.8433	32.7595	32.7241	32.7001	32.643	32.6992	22	22	22
P02452	Collagen alpha-1(I) chain	COL1A1	28.1476	28.5103	29.5802	29.759	29.7511	28.6975	29.2127	29.3318	28.9678	30.0923	30.0893	30.1739	29.9826	29.8026	30.0832	29.3939	29.4616	29.3074	30.6385	30.8082	30.824	29.9646	30.062	30.0077	30.9883	31.0357	30.9004	30.0143	30.0146	30.0121	29.9978	30.0772	29.9021	29.4678	29.2804	29.3504	30.2091	30.2981	30.416	29.2259	29.0489	29.3258	15	15	14
P12109	Collagen alpha-1(VI) chain	COL6A1	0	0	26.1429	25.7904	26.1727	0	26.7052	0	0	26.5142	26.6335	26.7982	26.0779	26.1573	26.466	26.4781	26.0543	26.6105	27.3321	26.9777	27.0624	26.7257	26.8391	26.5736	27.2386	27.3656	27.2814	26.7897	26.7096	26.5607	26.6887	26.6514	26.1748	26.3028	26.2341	26.1567	26.6756	27.0617	26.2066	25.662	25.6294	26.0538	9	9	9
P12111	Collagen alpha-3(VI) chain	COL6A3	27.6748	27.7518	28.2142	27.8902	28.0757	27.5569	27.0524	27.3459	27.2748	28.2155	28.1152	28.4729	28.4174	28.3875	28.6354	27.9832	27.877	28.0733	28.6743	28.6055	28.8176	27.8213	28.1	27.9754	29.017	28.8602	29.0715	28.3609	28.1164	28.0572	28.5498	28.3761	28.3673	27.5813	27.5634	27.4367	28.3159	28.3189	28.5069	28.1148	27.9797	27.9738	49	49	49
Q9Y6Z7	Collectin-10	COLEC10	25.2185	25.0764	0	24.9174	0	25.4285	25.1645	0	25.4176	24.953	25.1147	0	25.2372	25.0652	25.1294	0	24.7524	24.5042	24.9025	24.6624	24.8006	0	25.2304	25.2668	25.7276	25.3361	25.3212	0	0	25.1973	25.4119	25.1193	25.0099	25.4026	25.4006	25.4023	25.3471	0	0	0	0	0	3	3	3
P49747	Cartilage oligomeric matrix protein	COMP	28.3457	28.1631	28.7924	29.1029	28.9389	28.2726	28.6568	28.6319	28.644	29.2603	29.2295	29.3046	29.0137	28.924	29.1662	28.5175	28.7645	28.7376	29.4321	29.4396	29.6199	29.1358	29.3666	29.1899	29.5271	29.4861	29.5874	29.2338	29.3502	29.3443	29.3371	29.412	29.1703	28.6425	28.7394	28.5602	28.9537	29.126	29.0196	28.9156	28.8459	28.9641	18	18	9
P00450	Ceruloplasmin	CP	35.7812	35.6595	35.2594	35.165	35.095	35.8349	35.6999	35.6868	35.6874	34.4213	34.38	34.5103	35.7876	35.6791	35.8481	35.5559	35.5703	35.6422	34.2117	34.173	34.3001	35.3926	35.3356	35.1371	35.0673	35.0553	35.0684	35.6687	35.6751	35.6932	35.5774	35.5013	35.5106	35.2324	35.1809	35.2736	35.2047	35.0754	35.0735	35.6117	35.4958	35.5219	73	73	73
Q96IY4	Carboxypeptidase B2	CPB2	28.5273	28.4956	28.0185	27.8417	27.8098	28.6377	28.9718	29.0588	29.0826	28.6088	28.6084	28.5306	29	28.7622	29.0065	28.2647	28.616	28.0289	28.5235	28.3762	28.7471	29.1176	29.1508	29.0987	28.1051	27.8585	28.1604	28.7078	28.6005	28.9291	28.4868	28.7543	28.504	28.8769	28.912	28.936	28.3786	28.3313	28.2317	29.028	29.0726	28.9298	15	15	15
P15169	Carboxypeptidase N catalytic chain	CPN1	30.0275	30.0634	29.8131	29.738	29.7079	29.8563	30.5659	30.3498	30.4554	30.3039	30.2849	30.3644	30.5293	30.3318	30.4837	30.569	30.6043	30.7602	30.5427	30.3659	30.4691	30.64	30.6469	30.7512	30.3764	30.2756	30.141	30.7643	30.5956	30.4664	30.5933	30.5879	30.3453	30.7386	30.6719	30.4475	30.6954	30.5897	30.5709	30.2845	30.2887	30.0484	17	17	14
P22792	Carboxypeptidase N subunit 2	CPN2	31.479	31.2603	30.8084	30.6074	30.7403	31.3287	31.7413	31.7674	31.9109	30.9285	31.0828	31.3319	31.5693	31.5603	31.6972	31.7024	31.7305	31.7536	31.3464	31.3209	31.4691	31.73	31.495	31.5653	31.4465	31.332	31.1187	31.6933	31.5213	31.5364	31.4548	31.3306	31.3695	31.8052	31.8657	32.0914	32.0221	31.8712	31.8842	31.6006	31.7269	31.5794	16	16	16
P54108	Cysteine-rich secretory protein 3	CRISP3	25.9267	0	25.7122	26.1783	0	25.1334	26.9205	26.4926	27.2188	28.0544	27.9673	28.1964	27.2949	27.4445	27.0685	27.4429	27.3504	0	27.5129	27.5855	27.5359	0	26.6258	27.0788	26.6169	26.6637	26.8952	26.6406	26.7859	26.7125	26.7115	27.0798	27.5219	27.7193	27.586	27.6996	26.6012	27.0192	26.8306	0	25.6295	0	5	5	5
Q9NQ79	Cartilage acidic protein 1	CRTAC1	0	0	0	0	0	0	0	0	25.0525	25.4495	25.0682	25.1435	25.4792	25.5564	0	0	24.898	24.6255	25.5501	25.1876	25.4179	24.9116	0	0	24.8641	24.9732	25.3013	24.779	24.8175	0	0	0	0	0	0	0	25.1332	25.041	0	0	0	0	7	7	7
P07333	Macrophage colony-stimulating factor 1 receptor	CSF1R	0	0	0	0	0	0	0	22.7534	0	0	22.5252	0	0	22.3773	0	0	0	0	24.5392	0	23.9082	0	0	23.7344	0	0	0	23.6123	24.3596	24.0632	0	23.4764	0	0	23.7978	0	23.6605	0	23.5779	0	0	0	3	3	3
P01034	Cystatin-C	CST3	28.3046	28.672	28.1429	28.244	28.1925	28.6536	28.4228	28.4953	28.5081	28.8221	28.827	29.1289	28.6379	28.523	28.7705	27.9477	27.7535	28.4827	29.2804	28.8459	29.415	29.0026	28.9421	28.4626	29.5965	29.2721	29.2275	28.9171	28.9469	28.9119	28.676	28.766	28.3162	28.6554	28.5562	28.6112	28.7544	28.2998	28.3076	28.4004	27.9804	28.2951	8	8	8
P59666	Neutrophil defensin 3;HP 3-56;Neutrophil defensin 2	DEFA3	29.8713	30.0329	29.5702	29.8478	29.5323	29.7361	28.2919	28.1168	28.1518	31.6511	31.4187	31.5531	27.772	27.2192	27.6772	28.3167	26.789	28.51	28.5343	28.3635	28.7606	27.7412	27.7992	27.764	28.7081	28.9513	29.1166	28.0646	27.9835	28.0915	28.2636	28.2283	28.194	28.5105	28.3931	28.2688	26.9925	26.9054	26.8495	27.4085	27.4779	28.3077	6	6	2
P27487	Dipeptidyl peptidase 4;Dipeptidyl peptidase 4 membrane form;Dipeptidyl peptidase 4 soluble form	DPP4	0	0	0	0	23.8169	0	24.4884	24.0942	0	24.4847	23.7603	24.5658	24.4028	24.2965	24.8709	24.0163	24.4603	24.6162	25.345	24.6593	25.2504	0	0	0	23.8536	24.4385	0	0	0	0	0	0	0	24.5663	0	0	0	0	0	23.4456	0	0	3	3	3
Q16610	Extracellular matrix protein 1	ECM1	29.089	29.0597	29.239	29.0422	29.2178	29.0313	27.4289	27.5231	26.933	29.2283	29.3088	29.4635	30.0328	29.8834	30.0825	30.0127	29.8483	30.027	29.5269	29.4882	29.7412	29.7587	29.6869	29.7237	29.7673	29.7563	29.762	30.2555	30.0291	30.13	29.4489	29.3413	29.0775	29.8148	29.9928	30.0095	28.9493	29.0535	28.8939	28.9176	28.9064	28.8736	23	23	23
Q12805	EGF-containing fibulin-like extracellular matrix protein 1	EFEMP1	26.307	26.6699	26.6085	26.7226	26.1496	26.2064	26.2732	0	25.1893	27.368	27.2764	27.6392	26.9036	27.15	27.0663	0	25.6175	26.2297	0	25.1879	26.6581	26.7186	26.6016	26.5271	27.9991	27.6623	27.8014	27.1933	27.2804	26.9694	27.621	27.5867	27.0899	26.5886	26.4684	26.4984	27.0357	26.3246	26.7715	26.5081	26.0337	25.9619	13	13	13
Q13822	Ectonucleotide pyrophosphatase/phosphodiesterase family member 2	ENPP2	0	0	25.5901	25.5491	0	0	25.9279	0	0	24.7193	24.6981	25.5267	25.4019	25.4754	25.3688	25.8967	25.7127	25.3857	25.5945	26.0988	25.7714	25.4762	25.1868	25.615	25.7153	25.2057	25.3291	25.9835	25.5733	25.1172	25.475	25.5019	25.428	25.8876	26.0018	26.1218	25.5325	25.2683	25.1724	0	25.369	25.2865	12	12	12
P00742	Coagulation factor X;Factor X light chain;Factor X heavy chain;Activated factor Xa heavy chain	F10	29.0513	29.122	29.0702	29.3	29.2097	29.2371	29.6556	29.6644	29.4045	29.8988	29.8694	30.0185	29.9181	29.9978	29.9258	29.7214	30.0025	30.0146	30.1845	29.7419	30.0917	29.8998	30.0339	30.0117	29.5695	29.7632	29.87	29.6799	29.9202	30.103	29.7293	29.7873	29.5672	29.5838	29.7261	29.6032	29.5577	29.4993	29.5667	29.4767	29.3845	29.5555	15	15	15
P03951	Coagulation factor XI;Coagulation factor XIa heavy chain;Coagulation factor XIa light chain	F11	25.0785	25.5877	25.5239	25.6453	25.2859	25.8963	26.3276	25.8831	26.7767	26.7222	26.7559	26.1585	26.8356	26.666	26.6057	26.3052	26.6682	26.7078	25.9717	25.688	26.137	25.6624	25.9686	25.8341	25.797	26.1185	25.8667	24.8689	26.3948	0	26.1881	26.3413	26.2849	26.5892	26.3247	26.3509	26.4763	26.1149	26.3281	26.063	25.8541	26.0179	11	11	11
P00748	Coagulation factor XII;Coagulation factor XIIa heavy chain;Beta-factor XIIa part 1;Beta-factor XIIa part 2;Coagulation factor XIIa light chain	F12	27.9834	28.3024	28.7605	28.9397	28.935	27.976	29.474	29.1513	29.0342	27.6018	27.8794	27.9529	27.8153	27.6484	27.9077	28.6113	28.6356	28.4867	26.4703	26.4286	26.0002	25.9891	25.2552	0	28.5768	28.6041	28.4031	28.0694	28.0732	27.7995	28.0071	27.9252	28.0662	28.9664	28.9896	29.1328	29.3348	29.1655	29.2598	28.8497	28.5709	28.6767	14	14	14
P00488	Coagulation factor XIII A chain	F13A1	0	0	28.3762	28.4906	27.2888	0	0	0	23.0864	26.6565	26.7938	27.1032	24.9739	23.4676	25.1608	24.3629	24.043	26.5428	26.3008	24.6584	25.6009	0	0	0	27.1867	27.6227	27.322	24.4354	24.4738	24.6508	29.1472	29.5356	29.2136	0	24.2986	24.0604	22.8575	24.4226	23.8219	25.3813	26.7119	25.2256	18	18	17
P00734	Prothrombin;Activation peptide fragment 1;Activation peptide fragment 2;Thrombin light chain;Thrombin heavy chain	F2	33.575	33.5516	33.2393	33.1912	33.2695	33.5759	33.8728	33.8585	33.8157	33.4906	33.5129	33.759	33.4116	33.426	33.5365	33.2814	33.2847	33.4756	33.0851	33.2878	33.3989	33.3819	33.2612	33.2844	33.5671	33.3755	33.3659	33.4049	33.3342	33.3726	33.3946	33.3248	33.1556	34.1063	34.1476	34.233	33.7149	33.6616	33.6072	33.7768	33.6978	33.7057	35	35	35
P12259	Coagulation factor V;Coagulation factor V heavy chain;Coagulation factor V light chain	F5	30.3662	30.2684	30.1358	30.0121	30.1798	30.4236	30.0832	30.0114	30.1085	30.0752	30.0659	30.2922	30.6938	30.6048	30.6695	30.4793	30.617	30.5127	30.5802	30.5815	30.5592	30.1864	30.0723	30.0999	29.9802	30.0504	29.9396	30.3248	30.3235	30.4824	30.6496	30.6527	30.4566	30.5274	30.4485	30.6344	30.7892	30.657	30.7299	30.6253	30.6143	30.7559	52	52	44
P08709	Coagulation factor VII;Factor VII light chain;Factor VII heavy chain	F7	0	0	0	0	0	0	0	0	0	0	0	0	24.5674	24.6649	25.1317	0	0	0	0	0	0	0	24.7455	25.1861	25.0309	25.2655	0	26.0561	25.1819	0	25.0403	0	25.2852	25.4889	25.3183	25.3575	0	0	0	0	0	25.238	5	5	5
P00740	Coagulation factor IX;Coagulation factor IXa light chain;Coagulation factor IXa heavy chain	F9	0	0	0	0	0	0	0	0	0	0	0	25.3264	27.01	26.9116	26.9741	24.5865	0	0	27.1053	26.9827	26.8097	24.9343	0	0	0	0	0	0	25.4621	0	25.6222	25.8613	25.7799	0	0	0	0	24.2307	0	24.5469	0	0	8	8	8
P23142;CON__ENSEMBL:ENSBTAP00000016046	Fibulin-1	FBLN1	27.4268	27.2301	27.6786	27.5207	27.6111	27.0341	27.5457	27.1972	27.2897	27.4765	27.4176	27.8552	27.8568	27.7541	27.7338	26.9037	26.8869	26.9134	28.1253	28.0766	28.0123	27.6174	27.1188	27.5045	28.4084	28.4047	28.4162	27.299	27.7112	27.3539	28.1949	28.1569	28.1027	27.7294	27.7376	27.7138	27.1526	27.0764	27.0205	27.7789	27.2421	27.5119	15	15	15
Q15485	Ficolin-2	FCN2	26.0618	26.7239	26.8902	27.0056	27.0148	26.4998	27.441	27.6619	27.4987	27.961	28.2287	28.3065	28.156	28.1627	28.2127	27.3008	27.1641	27.1081	27.8938	27.6421	27.6816	26.9105	27.4215	27.6726	27.661	27.5244	27.072	28.0055	28.0272	28.0125	27.842	28.1519	27.8275	28.2308	27.9979	28.0848	27.8221	27.8145	27.7515	27.5347	27.4911	27.148	10	10	10
O75636	Ficolin-3	FCN3	30.5938	30.6281	30.8524	30.719	30.8124	30.6656	31.1613	31.1899	31.0883	30.9628	31.0629	31.0622	31.4849	31.4058	31.4356	30.9573	30.8704	30.9537	31.2245	31.2561	31.2996	31.2008	31.2034	31.1317	30.5054	30.5721	30.668	30.7933	30.8475	30.8083	31.1242	31.1353	30.9647	31.1514	31.1624	31.2752	31.1974	31.1945	31.0967	30.8871	30.6717	30.7932	11	11	11
Q9UGM5	Fetuin-B	FETUB	27.0009	27.1718	26.5199	26.4567	26.7189	27.0785	27.5524	27.3353	27.4338	27.4151	27.3925	27.533	26.8855	27.1285	26.9392	26.7187	26.7213	26.931	27.5045	27.2083	27.5977	27.1908	26.9586	27.1324	27.8101	27.7146	27.8606	27.0728	27.1853	27.2811	26.5557	26.7209	26.5389	27.1008	27.0593	27.1255	26.6871	25.8055	25.848	27.5073	27.5176	27.4995	12	12	12
P02671	Fibrinogen alpha chain;Fibrinopeptide A;Fibrinogen alpha chain	FGA	30.1465	29.8956	34.6348	34.8438	34.6533	30.2464	29.332	29.4821	29.5926	33.4097	33.3477	33.3548	32.73	32.7174	32.738	32.2058	32.2927	32.3753	32.0415	32.0236	32.5374	31.9445	31.9906	32.082	35.3923	35.3666	35.4785	34.0379	33.9956	33.9555	34.9015	35.0141	34.9488	32.7058	32.8521	32.7043	32.4864	32.4478	32.4357	32.7556	32.6369	32.5556	51	51	51
P02679	Fibrinogen gamma chain	FGG	0	0	35.8225	35.8327	35.8071	23.6077	0	0	0	32.2834	32.6858	32.7173	29.1119	28.9463	29.3432	24.3902	22.094	24.9954	24.132	22.6465	25.0025	28.9208	28.5761	28.5075	36.0023	35.9273	36.0367	31.8748	31.8427	31.7377	36.1405	36.111	35.98	29.6845	29.6696	30.2616	30.0725	29.9356	29.9635	33.5181	33.4242	33.4526	30	30	30
P21333	Filamin-A	FLNA	29.206	29.1246	31.731	31.682	31.4713	29.4138	27.5673	27.8274	27.8474	31.8184	31.782	31.7764	27.1985	27.2211	27.2923	25.1587	24.1931	25.6255	28.4234	28.8157	29.0207	28.5479	28.5018	28.843	31.4775	31.562	31.5638	28.3069	28.3466	28.1817	32.6484	32.6056	32.3884	27.1054	27.814	27.3645	27.8358	27.9871	28.0194	30.3369	30.3647	30.4859	98	98	98
P02751	Fibronectin;Anastellin;Ugl-Y1;Ugl-Y2;Ugl-Y3	FN1	30.125	30.3067	31.8259	31.8088	31.7975	30.2734	27.8868	27.5144	28.1133	29.4107	29.6027	29.6957	29.8576	29.7415	29.7444	25.3466	23.7289	24.2655	31.5689	31.3606	31.6206	29.6653	29.583	29.7656	30.6657	30.5906	30.5892	29.2248	29.4386	29.5824	31.7736	31.8239	31.6687	28.8974	29.2587	29.2281	28.7985	28.8783	28.8805	30.3344	30.4047	30.333	65	65	65
P02774	Vitamin D-binding protein	GC	35.8673	35.9033	35.7268	35.7008	35.7788	35.8749	36.5017	36.4846	36.4238	36.1865	36.2703	36.1749	36.2542	36.197	36.1833	36.1674	36.2803	36.2812	36.4539	36.5341	36.5504	36.1281	36.0209	36.1157	36.4254	36.449	36.4777	36.4764	36.4555	36.4743	35.9101	35.9721	35.9059	36.325	36.276	36.3067	36.4002	36.2758	36.2394	36.4782	36.3561	36.3376	47	47	39
Q92820	Gamma-glutamyl hydrolase	GGH	27.807	28.0535	27.5667	27.4459	27.5529	28.6308	28.3922	28.3454	28.6448	28.3668	28.2497	28.4662	28.4751	28.2687	28.3665	28.2035	28.3951	28.2858	28.1308	28.08	28.3531	28.6932	28.753	28.5595	28.2652	28.1571	27.858	28.2566	27.903	28.0944	28.0157	28.225	28.2427	28.3754	28.385	28.4737	28.4618	28.1359	28.2989	27.9921	28.211	28.0158	11	11	11
P07359	Platelet glycoprotein Ib alpha chain;Glycocalicin	GP1BA	28.3516	28.432	28.7465	28.6986	28.6506	28.4393	28.8616	28.6714	28.7818	28.3587	28.6907	28.7979	27.9734	27.96	28.0877	27.5675	27.4578	27.4017	29.1359	28.899	28.9559	28.3397	28.224	28.3045	28.7922	28.7202	28.7026	28.7688	28.7854	28.6941	29.1393	29.0588	28.8608	28.4762	28.5405	28.4827	28.961	28.8131	28.8464	28.5686	28.6972	28.6456	8	8	8
P40197	Platelet glycoprotein V	GP5	27.1737	27.6698	27.7668	27.5571	27.5458	27.2149	27.4398	27.224	27.4861	27.7437	27.8227	27.9925	27.4125	27.2777	27.4962	26.7655	26.9127	26.9066	27.5116	27.2624	27.8036	27.2096	27.1734	26.7521	27.4895	27.1185	27.0586	27.471	27.1823	27.3919	27.276	27.2598	27.4901	27.3241	27.4533	27.6109	27.7926	27.4425	27.5764	27.7651	27.5576	27.7806	16	16	16
P80108	Phosphatidylinositol-glycan-specific phospholipase D	GPLD1	26.1325	26.7834	26.7954	26.711	27.2928	26.767	27.8694	27.6741	27.848	27.2408	27.2254	27.4321	28.162	28.1438	28.1949	27.8638	27.7348	27.9985	28.0843	27.5207	27.8192	27.9315	27.5283	27.7177	26.9661	26.3758	26.3643	27.7316	27.789	27.7593	27.2502	27.3639	26.6109	28.2944	28.8212	28.3736	27.943	27.4694	27.6268	28.186	27.9088	28.435	19	19	19
P22352	Glutathione peroxidase 3	GPX3	28.2556	28.1264	28.2807	28.1032	28.3739	28.4577	29.3467	28.9145	28.9827	28.2907	28.3323	28.477	28.5813	28.6111	28.7231	28.138	27.7356	28.4219	29.1539	29.0119	28.5782	28.6222	28.6356	28.638	28.0331	27.91	27.9364	29.2268	28.9575	29.0667	28.7167	28.7284	28.541	29.2228	29.3109	29.0519	28.9071	28.5925	28.403	29.1212	28.9841	29.1438	6	6	6
P06396	Gelsolin	GSN	33.4257	33.2309	33.8861	33.8344	33.8221	33.6026	34.1811	34.0171	33.9014	34.5355	34.4619	34.5298	34.1281	33.9461	34.0403	33.9441	34.0112	34.0653	34.9196	34.66	34.9579	33.7012	33.724	33.7263	34.5409	34.5761	34.4724	34.5872	34.5192	34.5105	34.2717	34.1746	33.9611	34.0213	33.9609	33.9307	34.3336	34.1468	34.2032	33.8483	33.7512	33.862	44	44	44
Q14520	Hyaluronan-binding protein 2;Hyaluronan-binding protein 2 50 kDa heavy chain;Hyaluronan-binding protein 2 50 kDa heavy chain alternate form;Hyaluronan-binding protein 2 27 kDa light chain;Hyaluronan-binding protein 2 27 kDa light chain alternate form	HABP2	29.3665	29.4077	28.9414	29.0889	28.7823	29.4958	29.6975	29.7334	29.8214	29.4236	29.5213	29.4727	30.0099	29.6896	30.0488	29.7883	29.8466	30.0113	30.0317	29.9738	30.287	30.4016	30.2713	30.2776	29.7434	29.7726	29.7947	29.9717	29.7342	29.8566	29.7758	29.8911	29.5805	29.6973	29.9401	29.8075	29.9855	30.053	29.9867	29.9271	29.9481	30.0445	15	15	15
P69905	Hemoglobin subunit alpha	HBA1	38.106	38.0621	39.1532	39.0464	38.8507	38.2825	39.0946	38.9505	38.8011	36.9069	36.9923	36.8652	35.3101	35.1637	35.299	37.3927	37.1329	37.4658	37.396	37.5488	37.4143	37.8859	37.9774	38.0745	37.0022	36.8199	36.6601	37.5515	37.3601	37.4198	36.675	36.6838	36.5816	37.6683	37.605	37.6123	37.7672	37.4066	37.3597	38.7884	38.8207	38.7989	18	18	13
P68871	Hemoglobin subunit beta;LVV-hemorphin-7;Spinorphin	HBB	36.9003	36.8453	37.4098	37.3277	37.4038	36.8286	37.5464	37.4218	37.5695	34.8073	34.8965	34.7916	33.443	33.2971	33.3284	35.5173	35.5797	35.4995	36.3937	36.3718	36.3753	36.4048	36.2599	36.3428	34.6827	34.7438	34.6228	35.9656	35.7552	35.756	34.7346	34.8066	34.7028	36.0724	36.1992	36.1186	35.3922	35.3967	35.3815	37.8312	37.8206	37.7919	19	18	11
P69892	Hemoglobin subunit gamma-2	HBG2	34.809	34.578	36.1804	36.3474	36.3735	34.7567	35.866	35.6837	35.8655	34.1345	34.129	33.8734	32.2287	31.8844	32.2979	33.2577	33.0993	33.5287	33.715	33.0323	33.4895	34.7132	34.2213	34.3963	34.0036	33.6186	33.8393	34.3287	34.0965	34.2905	33.6555	33.7987	33.9716	33.9459	34.3154	34.2777	34.7843	33.9327	34.0519	35.283	35.6063	35.5129	24	3	3
Q04756	Hepatocyte growth factor activator;Hepatocyte growth factor activator short chain;Hepatocyte growth factor activator long chain	HGFAC	28.5259	28.2229	28.7935	28.8944	28.8034	28.5773	29.2065	29.1063	29.0391	29.4971	29.465	29.2464	30.0172	29.8072	29.734	29.1241	28.9868	29.0841	28.3305	28.2371	28.2868	29.4894	29.4497	29.4623	29.0005	29.1864	29.1586	29.0876	29.2403	29.0419	29.3828	29.1318	28.9165	29.2173	29.1309	29.2551	29.2269	29.1948	29.2434	29.3986	29.3358	29.2907	22	22	22
P00738	Haptoglobin;Haptoglobin alpha chain;Haptoglobin beta chain	HP	22.6405	20.9703	0	0	0	22.746	0	0	0	0	0	0	28.8623	28.6471	27.2652	0	0	0	0	0	0	21.0817	0	21.1987	0	0	0	23.8651	23.5448	23.6709	26.3419	0	0	23.4414	20.9367	19.4876	0	21.4936	0	0	20.9447	21.8222	26	26	13
P02790	Hemopexin	HPX	35.4583	35.5286	34.9783	34.8613	34.942	35.4106	35.2281	35.1073	35.1029	35.0861	35.0901	35.0134	35.9695	35.9156	35.9954	34.7325	34.525	34.6755	35.24	34.9445	35.0371	35.643	35.5561	35.4242	34.4076	34.2707	34.2301	35.7403	35.5787	35.5982	35.3347	35.3007	35.309	35.4649	35.4487	35.4194	35.8075	35.6756	35.7244	36.1946	36.1099	36.1974	35	35	35
P04196	Histidine-rich glycoprotein	HRG	29.3074	29.3613	29.81	29.7383	29.8784	29.3764	30.3015	30.191	30.3201	30.6039	30.5068	30.6463	31.0258	31.0281	31.1963	30.9335	30.9094	31.0616	29.5542	29.8513	29.7856	31.0072	30.9635	31.0343	30.2139	30.1638	29.9912	30.5599	30.3858	30.3659	31.248	31.2537	31.1658	29.7463	29.798	29.9254	29.9786	29.8418	29.9195	31.116	31.3716	31.1908	26	26	26
P11021	78 kDa glucose-regulated protein	HSPA5	0	25.1338	26.9205	26.4999	26.4182	25.2738	26.8105	26.4824	0	27.0067	27.2241	27.3361	26.4209	25.9767	26.5497	26.4693	26.0652	26.2086	26.4958	26.7642	26.868	26.1719	25.909	26.3903	27.0596	27.0913	27.0703	26.5517	26.8112	26.3971	27.7229	27.8851	27.5183	26.5842	26.2756	26.2917	26.2967	26.8558	26.2778	27.2698	26.5853	26.1657	14	14	14
P98160	Basement membrane-specific heparan sulfate proteoglycan core protein;Endorepellin;LG3 peptide	HSPG2	25.3568	25.4449	26.2665	26.45	26.3213	25.1478	27.1186	26.9799	26.6431	27.8722	27.6631	27.5673	27.5948	27.6115	27.3841	26.5124	27.0168	26.8864	27.4973	27.4865	27.8134	27.2084	27.4398	27.1969	27.9071	28.082	28.0691	27.1595	27.4336	27.6791	27.3389	27.3493	27.251	26.9681	26.5962	26.5997	27.2504	27.2662	27.1996	26.6637	26.1437	26.1414	30	30	30
P13598	Intercellular adhesion molecule 2	ICAM2	26.1256	25.4049	25.8035	25.6673	25.1687	25.8918	25.6289	25.2963	25.7454	25.4562	25.4094	26.0281	25.4765	25.2344	25.7522	25.1388	24.813	25.1997	25.4285	25.7257	25.8122	25.3813	25.2321	25.3672	25.5457	25.9009	25.5649	25.7517	25.3371	25.0871	24.9744	25.3644	25.3638	25.5651	25.2184	25.5921	26.2989	25.4757	25.6537	25.2951	25.7922	24.9757	4	4	4
P01344	Insulin-like growth factor II;Insulin-like growth factor II;Insulin-like growth factor II Ala-25 Del;Preptin	IGF2	0	26.0494	0	0	0	26.0771	0	0	0	26.5683	26.5823	26.5436	0	26.6724	26.9527	26.2632	26.2753	0	0	0	0	26.5715	27.1046	26.6769	26.2484	26.4721	26.4218	26.602	26.4992	26.737	26.5301	26.4848	26.5783	26.2951	26.5487	26.4432	26.0849	0	0	25.9916	0	0	3	3	3
P35858	Insulin-like growth factor-binding protein complex acid labile subunit	IGFALS	30.102	30.0141	29.1744	29.0908	29.2823	29.9826	29.9743	29.8582	30.0317	29.5835	29.6135	29.6776	29.7211	29.6911	29.9171	29.9076	29.7188	29.937	29.7595	29.6934	29.8456	29.7829	29.527	29.6802	29.5395	29.3796	29.3406	30.2869	30.1213	30.15	29.3834	29.3097	29.2878	30.7018	30.6956	30.7029	29.9344	29.83	29.9063	30.0182	30.1945	30.2338	25	25	25
P18065	Insulin-like growth factor-binding protein 2	IGFBP2	27.4176	27.5001	26.6784	26.8022	26.9528	27.6255	26.4885	26.7701	26.7677	26.37	26.9714	26.9443	27.2359	26.9137	27.2157	26.915	26.863	26.9286	27.5397	27.1658	27.4264	27.2281	27.2953	27.2367	27.141	27.0875	27.2241	27.1152	27.3928	27.285	27.2981	27.2953	27.1005	26.8721	26.9791	26.8646	27.8289	27.7625	27.7033	27.012	27.061	27.0893	12	12	12
P17936	Insulin-like growth factor-binding protein 3	IGFBP3	25.8062	26.3155	26.9238	26.3629	26.5063	0	26.7261	26.7019	26.4199	26.6707	26.6996	26.6755	26.38	26.5335	26.2982	26.8887	26.8848	26.6363	27.3699	26.6433	26.8899	26.5838	27.2513	27.309	26.3303	26.5726	26.5863	26.996	26.9668	27.3412	26.323	26.5027	26.0083	27.5088	27.5234	27.4734	26.0882	26.8777	26.6779	26.6897	26.2741	25.5048	10	10	10
P22692	Insulin-like growth factor-binding protein 4	IGFBP4	25.8559	25.5702	25.7734	26.2216	26.0569	25.7914	26.6446	26.5823	25.9944	27.1413	26.7535	26.7609	26.9496	26.6932	26.9895	26.4609	26.6779	26.5745	27.174	27.5315	27.3788	27.0316	27.0023	27.2208	27.1053	27.21	27.6974	27.0087	26.9453	26.9605	26.7989	27.0174	26.8077	26.4365	26.1121	26.6358	27.0162	26.9684	27.079	25.8107	25.8871	26.2595	5	5	5
P24592	Insulin-like growth factor-binding protein 6	IGFBP6	24.0755	0	24.5746	24.6868	0	0	0	24.6239	0	25.8539	25.6665	24.9388	25.5598	25.1911	24.9121	25.1268	0	0	0	25.9294	26.4318	25.022	24.7584	24.9528	25.3907	25.6607	25.3131	25.482	25.456	25.2113	25.1314	24.9999	24.9995	25.2609	0	25.2012	25.1122	25.2507	25.2559	24.8938	0	24.4294	4	4	4
P01857	Ig gamma-1 chain C region	IGHG1	34.2541	34.2229	32.3931	32.1616	32.5588	34.3219	31.9572	32.013	31.9465	31.1328	31.1984	31.4751	32.4468	32.4146	32.5311	31.7544	31.686	31.9183	32.1193	31.8792	32.164	34.1684	34.2403	34.166	32.2522	32.1135	32.1074	33.0326	32.984	33.0638	32.7106	32.5946	32.3704	33.1381	33.2185	33.442	33.2083	33.2515	33.2325	31.9941	32.0049	32.0782	16	16	8
P01859	Ig gamma-2 chain C region	IGHG2	29.7157	29.6856	28.9899	28.7332	28.6157	30.0349	28.9458	28.6381	28.4482	27.6707	27.911	27.8739	29.2942	29.2597	29.4042	0	0	0	27.542	27.723	27.6877	30.5403	30.5038	30.7093	29.2744	29.2491	29.0198	30.0148	29.7628	29.6168	28.1319	28.0425	28.031	29.2135	29.2353	29.0452	29.774	29.2052	29.3594	28.263	27.8734	28.1293	15	8	7
P01860	Ig gamma-3 chain C region	IGHG3	30.3798	30.4404	28.9653	28.9728	28.9105	30.4112	29.3972	29.1665	29.2657	28.4944	28.5312	28.5414	29.7955	29.7758	29.8684	27.9987	28.2469	28.3548	28.6922	28.5144	28.7426	30.9321	30.7894	31.0066	28.7796	28.8584	28.8285	28.8733	28.8163	29.0194	28.9573	28.8617	28.6266	29.4555	29.2814	29.4147	28.8835	28.7059	28.9451	28.4337	28.5104	28.5785	15	9	6
P01861	Ig gamma-4 chain C region	IGHG4	23.1582	23.1545	24.8457	24.5822	24.4444	23.6348	27.603	26.5595	27.5045	26.3401	26.3498	25.0867	26.4574	26.2371	25.466	0	0	0	27.7619	27.2862	27.3584	28.3898	28.4879	28.5174	28.4155	28.6161	28.7022	28.2737	28.4555	28.6583	27.6939	27.5068	27.3829	28.4622	28.3192	28.3425	25.5473	25.693	26.4646	26.9115	26.2046	26.0461	13	7	7
P01871	Ig mu chain C region	IGHM	29.2759	29.2686	27.948	27.836	27.855	29.3234	26.7265	26.7686	26.9754	27.3805	27.3799	27.4964	29.0827	28.818	29.0303	26.9483	26.9048	27.1367	27.484	27.3862	27.5582	30.3519	30.4919	30.4005	28.6619	28.7055	28.563	28.8794	28.8129	28.8166	27.598	27.672	27.4193	29.1873	29.274	29.2602	28.8722	28.727	28.8816	28.1216	28.2332	28.3803	14	14	5
P01834	Ig kappa chain C region	IGKC	33.0853	33.011	31.4643	31.1921	31.4242	33.1062	30.8157	30.7779	30.6647	29.9225	30.0767	30.282	31.328	31.2739	31.3377	30.3568	30.2507	30.5146	30.7571	30.341	30.566	32.5744	32.3896	32.5306	31.0979	31.2333	30.8914	31.7974	31.7062	31.8269	31.522	31.0837	31.164	31.9403	32.0602	31.8711	32.0791	32.174	32.0888	30.2038	30.2429	30.344	7	7	7
P0CG06;P0CG05	Ig lambda-3 chain C regions;Ig lambda-2 chain C regions	IGLC3;IGLC2	31.12	31.2534	29.8571	29.8721	29.9173	31.2833	30.344	30.3098	30.1772	29.4001	29.5347	29.2793	30.6312	30.3458	30.4135	29.7143	29.7929	29.7989	30.0318	30.1011	30.1016	31.6334	31.4955	31.3703	29.5345	29.8419	29.7939	30.4977	30.4297	30.6839	29.8581	30.0216	29.7556	30.6506	30.7675	30.5899	31.0964	31.0234	31.0866	29.0296	29.4231	29.2482	7	7	2
Q9NPH3	Interleukin-1 receptor accessory protein	IL1RAP	25.9254	25.7732	25.0531	0	0	26.049	24.9705	25.531	25.8531	25.0564	25.2241	25.0443	24.603	24.8084	0	25.4705	26.026	0	26.2974	25.359	0	24.4598	25.4418	25.4044	25.9645	26.0408	25.9673	25.7123	25.3413	25.0787	25.1693	24.6502	25.0095	25.093	25.59	25.5301	25.2614	0	0	0	0	25.2712	9	9	9
iRT000	iRT000	iRT000	36.2771	36.3339	37.3053	37.281	37.3134	36.316	37.6756	37.7915	37.6946	36.5151	36.549	36.6473	36.9669	36.7697	36.9624	36.3149	37.3443	36.501	36.2775	37.0388	36.4079	36.9008	37.0406	37.1424	37.1044	37.0021	36.6682	37.0571	36.9681	36.8991	37.4081	37.5028	37.2487	35.835	36.2024	36.2648	37.5519	37.4292	37.4665	36.9645	37.1006	37.2645	11	11	11
P19827	Inter-alpha-trypsin inhibitor heavy chain H1	ITIH1	34.1701	34.0237	33.9853	33.8291	33.877	34.1814	34.6141	34.5501	34.4187	34.476	34.4941	34.3053	34.5874	34.4919	34.3245	34.7603	34.6592	34.8792	34.3875	34.6094	34.4967	34.106	34.0184	33.9933	34.6633	34.7649	34.5526	34.4412	34.3973	34.5567	34.3812	34.4252	34.3803	34.6439	34.6055	34.6993	34.7948	34.6454	34.5555	34.1712	34.2546	34.1605	39	39	39
P19823	Inter-alpha-trypsin inhibitor heavy chain H2	ITIH2	35.0255	34.9018	34.4791	34.4842	34.5057	35.0715	35.8691	35.6611	35.649	35.7456	35.7023	35.4048	35.5948	35.5881	35.5001	35.6852	35.9221	35.9505	35.6591	35.7405	35.7421	34.9295	34.8642	35.0499	35.6776	35.8531	35.8551	35.2931	35.3099	35.3399	35.2453	35.3791	35.3806	35.3308	35.3157	35.3449	35.8771	35.8578	35.8453	35.1642	35.2316	35.1829	48	48	48
Q06033	Inter-alpha-trypsin inhibitor heavy chain H3	ITIH3	32.4153	32.3307	31.8967	31.8569	31.8838	32.6039	32.7184	32.691	32.6353	32.1781	32.2017	32.2517	32.6845	32.674	32.8461	32.1531	32.1676	32.3571	32.0537	31.9895	32.1019	32.538	32.511	32.4312	31.9691	32.0362	32.0321	32.5466	32.5476	32.709	32.678	32.6737	32.5921	32.0497	32.1341	32.0876	32.6423	32.3408	32.3702	32.5031	32.445	32.4334	36	36	36
Q14624	Inter-alpha-trypsin inhibitor heavy chain H4;70 kDa inter-alpha-trypsin inhibitor heavy chain H4;35 kDa inter-alpha-trypsin inhibitor heavy chain H4	ITIH4	34.2725	34.1361	33.4088	33.3445	33.382	34.2623	34.2421	34.1297	34.168	33.6636	33.7089	33.7615	34.3097	34.2596	34.4531	33.5673	33.706	33.7503	33.8593	33.8351	33.8193	34.0584	33.8714	33.9551	33.6733	33.5618	33.53	33.2081	33.1089	33.1687	33.8569	33.9103	33.8483	33.8618	33.8622	33.8734	33.9026	33.7542	33.8086	34.3763	34.3935	34.3756	48	48	48
P03952	Plasma kallikrein;Plasma kallikrein heavy chain;Plasma kallikrein light chain	KLKB1	31.0438	30.8633	30.6251	30.6221	30.5174	31.0791	30.8585	31.0135	30.9061	30.7291	30.752	30.7836	31.2023	31.1345	31.0892	31.3215	31.4693	31.542	31.2656	31.1612	31.3093	31.2016	31.2503	31.0833	30.9962	31.0679	31.1901	31.0078	31.008	31.0998	31.3856	31.3497	31.2126	31.11	31.1996	31.1221	31.1212	31.0539	31.0257	30.9758	30.8466	31.0019	40	40	40
P01042	Kininogen-1;Kininogen-1 heavy chain;T-kinin;Bradykinin;Lysyl-bradykinin;Kininogen-1 light chain;Low molecular weight growth-promoting factor	KNG1	33.9641	34.0215	34.1308	34.075	34.0487	34.0187	34.4771	34.4261	34.3432	34.2286	34.2163	34.2795	34.5853	34.4898	34.5046	34.3137	34.3838	34.5145	34.3221	34.3351	34.5331	34.51	34.5487	34.591	34.5673	34.5416	34.5116	34.6343	34.547	34.5771	34.5665	34.5642	34.3825	34.5703	34.5356	34.55	34.2873	34.388	34.3519	34.2038	34.1436	34.2217	38	38	38
P04264;CON__P04264	Keratin, type II cytoskeletal 1	KRT1	0	0	25.8443	25.7248	25.1567	23.9008	0	0	0	0	0	0	27.1931	26.9588	27.1877	27.2278	27.1965	27.2778	27.9078	27.8377	28.1509	27.3509	27.2581	27.3296	0	25.58	24.9385	0	0	0	25.1301	24.544	0	26.1722	25.1238	0	26.5798	26.4824	26.3551	0	0	25.2458	22	22	13
P18428	Lipopolysaccharide-binding protein	LBP	27.3065	27.3982	26.3092	26.3613	26.2087	27.2716	26.6728	26.4941	26.2963	26.041	26.0043	26.5652	26.8162	26.9712	27.1119	26.6276	26.5267	26.833	26.3463	26.1991	26.0889	26.3401	26.3399	26.278	25.9858	26.1674	25.7111	27.1756	27.0533	27.0851	26.6253	26.3649	26.2567	27.2266	27.1851	27.2282	26.8017	26.2458	26.4287	26.6468	26.8169	26.7197	11	11	11
P04180	Phosphatidylcholine-sterol acyltransferase	LCAT	27.1086	27.07	27.1424	27.319	27.2151	27.104	26.9824	27.0528	26.525	27.2581	27.369	27.8661	27.6688	27.7363	27.7744	27.3662	27.2767	27.6222	27.2943	27.2777	27.2876	27.3479	27.2974	27.4178	27.2133	27.0963	26.9437	27.7787	27.5113	27.6001	27.5092	27.6131	27.2059	28.006	28.0053	28.2691	27.5001	27.1065	27.0458	27.6529	27.3928	27.7609	10	10	10
P13796	Plastin-2	LCP1	29.9285	29.8378	28.7013	28.5403	28.4932	29.9564	28.4195	28.4321	28.3442	30.8117	30.8934	31.2072	27.1255	27.2137	27.2177	28.7212	28.3401	28.6064	28.484	28.3479	28.3671	28.156	28.0057	27.6626	28.7648	28.6579	28.5708	28.4229	28.3403	28.1473	27.7816	28.0895	27.947	29.0023	28.9567	29.0272	27.3247	27.439	26.9954	28.3505	28.434	28.3156	34	34	34
P00338	L-lactate dehydrogenase A chain	LDHA	29.2439	29.2854	29.2182	29.4285	29.4582	29.4586	29.4602	29.3775	29.3509	29.6554	29.6667	29.6198	27.7713	27.7048	27.7681	28.322	28.6258	28.7318	28.7521	28.5317	28.7322	28.2428	28.332	28.1987	28.86	28.9309	28.9631	28.6092	28.6606	28.6357	29.0561	29.0246	28.8963	28.6167	28.6172	28.6896	28.0007	27.928	28.0316	29.3651	29.3772	29.3741	16	16	15
P07195	L-lactate dehydrogenase B chain	LDHB	28.8128	28.8559	29.3542	29.3389	29.3907	28.8281	29.0218	29.0074	28.9309	28.5816	28.4373	28.7709	27.5546	27.3582	27.6536	28.3537	28.0672	28.3384	28.6213	28.3023	28.4871	28.2194	28.0364	27.9982	28.5779	28.4005	28.3749	28.6418	28.3998	28.6407	28.7557	28.6431	28.5833	28.3192	28.5426	28.3483	28.1183	28.0893	28.0652	28.8674	29.1559	29.0665	14	13	13
Q08380	Galectin-3-binding protein	LGALS3BP	30.8885	30.8172	31.0605	31.1039	31.1475	30.8481	31.5785	31.5082	31.5199	31.2026	31.2871	31.3562	31.4459	31.2625	31.3824	30.7703	30.7965	30.7411	31.0855	31.0965	31.174	31.6949	31.7166	31.7018	31.7602	31.7292	31.5946	31.3876	31.2803	31.236	31.2312	31.2768	31.2063	31.5063	31.366	31.541	30.7737	30.6819	30.741	30.9764	30.8673	30.948	23	23	23
Q8N6C8	Leukocyte immunoglobulin-like receptor subfamily A member 3	LILRA3	23.0312	0	0	24.6011	0	23.1227	0	0	0	24.9709	25.0585	25.0048	0	24.6321	24.6516	24.5241	24.9593	25.1455	0	24.5544	0	25.0697	24.4733	0	0	0	0	24.1147	24.4839	24.318	24.0177	24.8542	24.0758	0	0	0	0	0	0	0	0	0	4	4	4
P02750	Leucine-rich alpha-2-glycoprotein	LRG1	31.2181	31.0895	30.1939	30.047	30.0598	30.9972	30.8286	30.8039	30.9652	29.6306	29.8032	29.8748	30.5207	30.3732	30.5479	31.0804	30.6735	30.98	30.3231	30.4997	30.3156	30.527	30.3516	30.1932	30.8495	30.7725	30.455	30.8327	30.8206	30.6838	30.2555	30.2526	30.427	30.562	30.6986	30.6202	30.7801	30.6769	30.7369	30.9374	31.0181	31.0565	11	11	11
P51884	Lumican	LUM	31.3498	31.3099	31.3812	31.4071	31.6339	31.3523	31.4176	31.6591	31.6184	32.0062	31.9501	31.9513	32.1824	32.0573	32.142	31.7453	31.563	31.9184	32.6705	32.694	32.7673	31.9899	32.2262	32.2488	32.5562	32.5281	32.4706	31.7643	31.8118	31.7937	32.035	32.0767	31.912	31.6863	31.6255	31.7233	32.1881	32.0635	32.0782	31.8671	31.9427	31.7956	15	15	10
Q9Y5Y7	Lymphatic vessel endothelial hyaluronic acid receptor 1	LYVE1	25.8118	25.4931	26.2569	25.9792	26.5691	25.9964	0	25.9639	25.4712	26.349	26.4857	26.2409	26.6761	26.523	26.8516	26.3095	26.0165	26.0501	27.6973	27.5466	27.3651	26.8146	26.8956	26.9235	26.6029	26.5892	26.4104	26.8955	26.7172	26.9151	26.3291	26.5439	26.2118	0	26.7511	26.8008	26.6431	26.5809	26.3155	26.3845	0	0	6	6	6
P61626	Lysozyme C	LYZ	28.219	28.633	29.0797	29.2375	29.0336	28.6892	28.4528	28.4391	28.2806	30.966	30.7296	30.583	28.5847	28.4345	28.2867	28.2364	28.342	28.4521	28.5542	28.5889	28.8301	28.8266	29.1701	29.3425	29.0233	29.3428	29.2021	28.6127	28.608	28.5667	28.4238	28.2814	28.0111	28.6655	28.7653	28.5017	28.1078	28.2596	28.346	27.7083	27.3152	27.4611	10	10	10
P33908	Mannosyl-oligosaccharide 1,2-alpha-mannosidase IA	MAN1A1	0	0	25.2972	25.086	25.4209	25.9779	25.1957	25.3111	25.2703	25.3076	24.886	25.5399	25.6645	25.8063	25.7566	25.3271	25.4551	25.6419	25.8305	26.1483	26.1593	0	25.6299	25.2061	26.0462	26.1193	25.7057	25.6028	25.4674	25.6294	25.5254	25.5774	25.3409	26.6108	26.3988	25.9183	25.4161	25.2583	25.5845	0	25.3908	25.4983	11	11	11
P48740	Mannan-binding lectin serine protease 1;Mannan-binding lectin serine protease 1 heavy chain;Mannan-binding lectin serine protease 1 light chain	MASP1	28.7513	28.8406	28.6353	28.8809	28.836	28.9626	29.5398	29.4181	29.1999	28.9765	29.0742	29.4103	29.7426	29.6221	29.7854	28.9929	29.2961	29.1644	29.7229	29.2275	29.6517	29.3093	29.3382	29.4126	29.109	29.1612	29.2213	29.4812	29.4345	29.4293	29.2886	29.3405	29.2366	29.7867	29.6308	29.6206	29.5785	29.3115	29.19	29.1057	28.8633	29.0469	24	23	23
O00187	Mannan-binding lectin serine protease 2;Mannan-binding lectin serine protease 2 A chain;Mannan-binding lectin serine protease 2 B chain	MASP2	26.4158	26.7187	26.1371	25.962	26.2353	26.1101	26.5086	26.3629	26.5639	26.3481	26.2806	26.6566	27.2206	27.3205	27.5408	26.469	26.1699	26.2135	26.5163	26.3718	26.5134	26.7035	26.9167	27.1895	26.8099	26.6964	26.7852	26.7843	26.864	26.9957	26.8382	26.9726	26.9064	26.9589	26.8436	26.9239	26.8703	27.0423	26.9605	26.7758	26.9701	26.7979	7	7	7
P11226	Mannose-binding protein C	MBL2	26.7549	26.3348	25.673	25.7074	25.1967	26.5034	0	0	25.1009	27.3577	27.2161	27.0549	26.9832	26.9557	27.1845	26.3897	26.7275	0	0	0	0	25.7897	24.7513	25.7612	25.4141	25.6322	25.8915	0	0	0	27.3966	27.4024	27.1862	27.8169	27.7992	27.4227	25.8223	24.7421	25.5663	27.2324	26.9506	27.3532	11	11	11
Q9UNW1	Multiple inositol polyphosphate phosphatase 1	MINPP1	0	0	23.7057	0	0	25.1854	0	0	24.2271	23.3373	0	24.1123	23.727	24.1044	24.5233	24.2903	23.7452	24.0938	0	23.8064	23.6049	0	24.1017	23.9114	24.9971	24.7267	24.4908	24.948	24.6069	24.3156	0	0	0	25.678	24.9791	24.8765	24.5009	23.1332	0	0	0	24.4976	6	6	6
P08253	72 kDa type IV collagenase;PEX	MMP2	0	0	0	0	0	0	25.0632	25.9583	0	24.795	0	25.4023	25.058	25.3634	25.3313	0	25.6177	0	26.4171	26.2748	25.9819	0	24.8127	0	26.0209	26.4617	25.4597	0	25.1815	25.6097	0	0	25.1771	25.2435	25.2575	24.8418	0	0	0	0	0	0	11	11	11
Q13201	Multimerin-1;Platelet glycoprotein Ia*;155 kDa platelet multimerin	MMRN1	25.5749	25.3523	27.5076	27.7376	27.4789	25.586	0	0	0	28.8586	28.6731	28.4712	26.7234	26.6421	26.9519	25.7853	0	26.1673	26.7212	27.2605	27.1527	26.7394	24.9596	26.7201	28.1429	27.692	27.6459	26.7412	27.3097	27.2919	28.7153	28.0199	27.964	26.9706	27.1061	25.513	26.2951	26.0561	26.1682	26.6954	0	27.0974	24	24	24
P26927	Hepatocyte growth factor-like protein;Hepatocyte growth factor-like protein alpha chain;Hepatocyte growth factor-like protein beta chain	MST1	29.5972	29.6879	28.5184	28.4176	28.2586	29.6575	29.8502	29.7091	29.6366	29.5294	29.5871	29.8539	30.1289	29.8728	30.0933	29.3719	29.456	29.5953	30.1065	29.9805	29.9987	30.1569	30.1287	29.9022	29.5987	29.524	29.4566	30.0288	29.8387	29.9361	29.9447	29.994	29.8435	29.8133	29.7326	29.747	28.9744	28.9238	28.9051	29.913	29.8638	29.891	32	32	32
P13591	Neural cell adhesion molecule 1	NCAM1	26.3026	26.3536	26.9199	27.1712	27.0161	25.6275	27.9814	27.712	27.8011	27.9521	27.7887	27.8213	28.029	27.8154	28.0429	27.2182	27.0882	27.4275	28.3485	28.2327	28.5707	27.2292	27.6202	27.7433	27.3154	27.1958	27.3008	27.3337	27.4447	27.495	27.6292	27.9358	27.5229	27.1464	27.2729	27.0876	27.6962	27.6187	27.7632	26.8797	26.8113	27.357	14	14	14
P14543	Nidogen-1	NID1	25.7815	0	26.0928	25.8648	25.9044	25.9157	25.6339	26.1186	26.0254	27.1043	26.7156	26.9686	26.9445	26.9923	26.9847	26.0013	26.2974	26.3538	27.184	27.2852	27.2889	26.5478	26.3869	26.3705	26.6724	26.7573	26.7327	26.3884	26.4762	26.7868	26.6248	26.915	26.2425	25.7945	26.0208	25.9856	26.7979	26.8292	27.0573	26.0813	26.484	0	15	15	15
O14786	Neuropilin-1	NRP1	25.1053	0	24.5208	24.4334	24.5728	25.52	25.8501	25.2337	25.2415	25.51	25.5327	25.38	25.1911	24.9665	25.1941	0	25.269	0	26.145	25.7002	26.202	24.5658	0	24.167	25.9793	25.4467	0	26.0184	25.9248	25.8894	24.5179	24.6751	24.6536	25.7651	25.9732	25.6091	25.1962	24.2268	24.7941	0	0	0	7	7	7
Q99784	Noelin	OLFM1	0	0	0	0	0	0	0	0	0	25.5259	25.8175	25.5484	25.3672	25.4388	25.7145	25.1892	24.876	25.2472	26.3161	25.8675	26.0215	25.4959	24.8848	25.9946	0	25.3737	0	25.2452	0	25.2535	0	0	0	25.3301	25.1009	0	0	0	0	0	0	0	5	5	5
Q99983	Osteomodulin	OMD	0	0	0	0	0	0	0	24.4599	0	24.9685	25.0853	24.8034	24.7897	24.8089	25.0328	0	25.9111	26.2853	0	25.7266	25.7098	0	0	25.4242	25.9114	26.1637	25.6988	25.13	24.9922	24.8635	0	24.426	24.6925	0	0	25.1996	25.9054	25.5113	25.5758	0	0	0	5	5	5
P02763	Alpha-1-acid glycoprotein 1	ORM1	30.2465	30.2135	29.3892	29.4716	29.2751	30.1315	30.5699	30.4826	30.4052	28.2153	28.2954	28.4488	29.5953	29.5197	29.8086	30.1988	30.214	30.2341	29.1006	28.9054	29.1008	29.5701	29.4255	29.5083	29.1965	28.9428	28.9437	29.4637	29.6416	29.6687	30.4545	30.4058	30.4293	31.3822	31.4107	31.4301	28.9641	28.9154	28.833	30.4317	30.4276	30.4587	10	10	8
P19652	Alpha-1-acid glycoprotein 2	ORM2	28.4734	27.8924	26.9264	0	26.8514	28.52	28.4161	28.3342	28.5113	25.8382	25.3585	25.5298	27.5041	27.2863	27.4109	28.0467	27.3643	28.0029	26.6065	27.3176	26.3249	27.3676	27.6883	27.4152	26.6831	26.4536	26.1222	27.475	27.1479	27.0188	25.9178	25.2114	26.489	28.6064	28.6447	28.6168	26.6675	26.3747	26.4679	28.0818	27.2024	0	8	6	6
P01766;P01763;P01767;P01777	Ig heavy chain V-III region BRO;Ig heavy chain V-III region WEA;Ig heavy chain V-III region BUT;Ig heavy chain V-III region TEI	P01766;P01763;P01767;P01777	27.8524	28.2111	27.2161	27.4233	27.3393	28.4219	25.9861	0	25.7524	25.6094	25.3447	25.9898	26.8552	27.052	27.1964	25.8071	26.1	26.2179	26.1717	26.1209	26.1975	28.5001	28.2802	28.2364	26.4808	26.3526	26.4226	26.7567	27.0598	26.9817	26.493	26.6501	26.0747	27.1707	26.9347	27.2844	27.5457	27.5976	27.3061	26.2799	25.6576	26.1012	2	2	2
Q15113	Procollagen C-endopeptidase enhancer 1	PCOLCE	24.9151	24.3015	25.445	25.0124	25.3659	24.9166	24.3088	0	24.5111	25.8082	25.6556	26.1912	25.3108	25.5911	25.6948	24.9351	24.8641	25.2836	26.1618	25.8155	26.3589	25.5242	25.5812	25.4306	26.3651	26.2431	26.0622	25.4154	25.3166	25.2724	25.8542	25.9384	25.7432	25.1227	25.5094	25.3838	25.7319	25.5214	25.1501	24.6586	24.7304	24.5475	6	6	6
Q9UHG3	Prenylcysteine oxidase 1	PCYOX1	0	0	25.4009	0	25.0523	0	0	0	0	0	23.9388	24.8312	25.0141	25.031	25.3931	24.7291	0	0	25.3431	24.9113	24.7966	0	0	0	0	0	0	0	0	0	0	0	0	25.4784	25.4514	25.0957	24.7108	25.0744	0	0	0	26.0543	6	6	6
P02776	Platelet factor 4;Platelet factor 4, short form	PF4	30.1497	29.9323	30.7501	30.598	30.8857	29.9521	29.6616	29.7287	29.9015	31.4014	31.4595	31.547	30.207	30.0624	30.3528	28.3961	28.4486	28.4163	30.8894	30.6503	31.0611	29.7895	30.0076	30.0478	30.3146	30.4584	30.4204	31.6363	31.4396	31.5927	29.6942	29.7279	29.5286	30.1687	30.2475	30.6841	30.9963	31.2129	31.1577	29.7968	30.0234	30.236	6	6	4
Q96PD5	N-acetylmuramoyl-L-alanine amidase	PGLYRP2	31.8161	31.7258	31.9989	31.9077	32.16	31.8037	32.5091	32.5793	32.5476	31.9105	31.9454	32.1649	32.2319	32.2096	32.376	32.1817	32.1675	32.4031	32.1563	32.16	32.268	32.6323	32.7322	32.6699	31.7913	31.7693	31.7422	32.0981	31.9752	31.9425	32.2788	32.3282	32.2015	32.2197	32.2254	32.2881	32.1932	32.201	32.219	32.5321	32.55	32.7109	22	22	22
Q6UXB8	Peptidase inhibitor 16	PI16	29.3457	29.2751	29.9414	30.0823	29.9028	29.4661	30.816	30.34	30.3669	31.8033	31.7044	31.7565	31.1874	30.987	31.0235	30.5123	30.5351	30.6654	31.8304	31.6984	32.0176	30.1101	30.1704	30.1577	31.4307	31.397	31.6734	30.631	30.6673	30.7604	31.3761	31.3018	31.2557	30.9404	30.7978	30.8691	31.087	30.8637	30.7322	30.0576	29.8016	29.663	12	12	12
P00747	Plasminogen;Plasmin heavy chain A;Activation peptide;Angiostatin;Plasmin heavy chain A, short form;Plasmin light chain B	PLG	33.0582	33.113	32.3973	32.4402	32.347	33.2054	33.0776	33.0817	33.0642	32.2593	32.2817	32.3447	32.9768	32.8327	33.0321	32.5805	32.6531	32.7047	32.7583	32.6348	32.8676	33.4766	33.4628	33.5843	31.9687	31.9611	31.9903	32.3265	32.3212	32.3111	32.9836	33.0313	32.7526	33.3874	33.3696	33.4053	32.5628	32.5379	32.5899	33.1278	33.0614	33.1104	56	56	50
P55058	Phospholipid transfer protein	PLTP	27.6394	27.4098	26.7425	26.7115	26.2846	27.9078	26.9971	26.4031	26.4112	26.1105	26.1587	26.5036	26.3037	26.4259	26.4943	25.8552	25.9879	25.8939	26.2695	26.6824	26.3844	26.4025	26.1229	25.8972	26.9175	26.6175	26.8206	27.1213	26.9559	26.8246	25.0844	25.4979	26.2855	27.4466	27.6061	27.6103	27.1837	26.5949	26.767	27.0927	27.5948	26.9853	10	10	10
Q6UX71	Plexin domain-containing protein 2	PLXDC2	0	0	0	0	24.6548	0	24.4799	0	0	25.1928	25.2398	0	25.3578	24.7902	25.241	0	0	0	0	24.8104	25.1195	0	24.9789	25.221	24.8839	24.1482	23.269	0	0	24.6331	24.8542	24.7812	24.6369	0	24.8025	0	0	24.701	0	0	0	0	5	5	5
P27169	Serum paraoxonase/arylesterase 1	PON1	29.8119	29.9255	30.1828	30.0967	30.1778	29.8918	29.8115	29.7388	29.9066	28.6983	28.8392	28.8132	29.9829	29.9194	30.0751	26.4714	27.2776	27.451	29.3942	29.3187	29.3288	26.6745	25.1595	26.8616	28.6761	28.4594	28.531	30.1161	29.8513	29.9528	30.3742	30.4288	30.1782	30.965	30.9425	31.1055	30.673	30.7645	30.7378	29.3203	29.359	29.3954	15	15	15
Q15063	Periostin	POSTN	28.5444	28.1695	27.7636	27.7121	27.6355	28.6242	28.4079	28.4445	28.374	28.4579	28.6082	28.8015	28.3548	28.2172	28.3099	28.5607	28.2109	28.4551	29.8004	29.5617	29.7521	27.8036	27.6136	27.4815	29.2629	29.2538	28.7872	28.5309	28.2557	28.4061	28.077	27.9006	27.7903	28.1281	28.2323	28.2372	28.3851	28.1316	28.3157	29.1883	29.2429	28.7936	39	39	39
P02775	Platelet basic protein;Connective tissue-activating peptide III;TC-2;Connective tissue-activating peptide III(1-81);Beta-thromboglobulin;Neutrophil-activating peptide 2(74);Neutrophil-activating peptide 2(73);Neutrophil-activating peptide 2;TC-1;Neutrophil-activating peptide 2(1-66);Neutrophil-activating peptide 2(1-63)	PPBP	31.9216	31.9793	32.6687	32.6319	32.7065	31.9645	32.2922	32.4329	32.2069	33.5465	33.594	33.6359	33.2418	33.0051	33.2291	32.0395	32.1166	32.1016	33.0891	32.9145	33.2914	32.8296	32.8201	32.8894	32.4506	32.21	32.5418	32.7168	32.7217	32.8652	32.7114	32.7333	32.6178	32.8481	32.8023	32.8158	33.0836	33.1064	32.8664	32.2899	32.39	32.4403	7	7	7
P32119	Peroxiredoxin-2	PRDX2	31.8247	31.6339	33.0038	33.0303	32.9748	31.8209	32.4475	32.4171	32.5071	30.5559	30.5825	30.5272	29.2787	29.2157	29.3176	30.8271	30.7347	30.8991	30.9843	30.8409	31.0285	31.5141	31.5684	31.4528	30.3065	30.2852	30.1973	30.9908	30.8556	30.7109	30.2941	30.3256	30.0471	30.9242	30.9556	30.9887	30.7894	30.716	30.7712	32.1641	32.2895	32.3507	18	18	17
P13727	Bone marrow proteoglycan;Eosinophil granule major basic protein	PRG2	0	0	25.7973	25.7978	0	25.2378	26.0868	25.9243	0	26.0878	26.2557	26.0406	25.8911	25.8225	25.9276	26.3953	25.9009	26.7032	26.8507	26.8631	26.951	26.4473	26.2948	26.759	26.0757	26.1654	26.0377	26.4209	0	0	26.7348	27.1397	26.4703	25.2941	25.9626	25.766	26.13	25.9909	26.0776	25.3488	25.8537	26.3176	5	5	5
Q92954	Proteoglycan 4;Proteoglycan 4 C-terminal part	PRG4	24.4585	24.436	24.9381	24.8872	24.0376	24.7253	0	0	0	24.0778	24.5163	24.4003	24.6785	24.4473	24.7116	0	0	0	25.1567	0	0	24.6457	24.5174	0	25.2684	0	24.9165	25.1486	24.776	24.48	24.3471	24.1236	0	25.8134	25.5467	25.4828	0	0	0	0	0	0	6	6	6
P04070	Vitamin K-dependent protein C;Vitamin K-dependent protein C light chain;Vitamin K-dependent protein C heavy chain;Activation peptide	PROC	27.5171	27.3235	26.605	26.5713	26.8376	27.3514	26.3467	25.7481	25.3246	27.6407	27.581	27.7189	27.4921	27.6362	27.6682	27.6231	27.6467	27.6519	27.6899	27.4439	27.622	27.2392	27.4335	27.3677	26.8166	26.522	26.7837	28.075	27.8159	27.8479	26.9146	27.1205	26.8412	27.8021	27.7355	27.7775	27.2379	26.9506	27.062	27.2887	27.5718	27.554	9	9	9
Q9UNN8	Endothelial protein C receptor	PROCR	0	0	0	0	0	0	0	0	0	27.0671	26.8898	26.9339	25.242	25.2789	25.8491	25.7715	26.3201	26.3334	27.4492	27.4108	27.6017	0	0	0	25.2265	25.7689	25.7832	27.4188	27.1926	27.0741	25.1834	25.2027	25.2739	0	0	0	0	0	0	0	0	0	3	3	3
P07225	Vitamin K-dependent protein S	PROS1	29.0883	29.0384	29.2036	29.1667	29.1891	29.1618	29.6028	29.6352	29.6918	29.373	29.5727	29.5584	30.3223	30.257	30.4321	29.4524	29.518	29.4971	29.8416	29.6072	30.0058	29.7125	29.7593	29.695	29.5052	29.6588	29.5435	29.7644	29.8191	29.6489	29.8236	29.6969	29.6411	29.9807	30.0519	30.1262	29.9157	29.6591	29.7238	29.6804	29.7309	29.6694	26	26	26
P22891	Vitamin K-dependent protein Z	PROZ	0	0	25.3584	0	25.4388	25.1013	25.9767	25.2469	0	25.3603	25.2987	25.3332	26.0084	25.5731	25.7214	25.403	0	0	0	25.5486	25.5736	25.7801	0	25.7034	25.1016	25.3257	24.7566	25.8779	26.2065	25.7817	25.8964	25.9171	25.6358	26.2533	25.8998	25.9515	25.7046	25.4754	25.6735	0	0	0	8	8	8
P41222	Prostaglandin-H2 D-isomerase	PTGDS	28.1006	27.921	27.9665	27.831	27.4554	27.8116	28.4117	28.4028	28.5877	28.2014	28.9091	28.9601	28.5006	28.3385	28.2889	28.1718	28.4323	28.558	30.2913	30.3244	30.6368	28.5684	28.4379	28.8204	29.7175	29.5885	29.5673	28.458	28.4069	28.5087	28.0251	28.1507	27.6504	27.9628	28.1021	27.9427	28.7776	28.9667	28.7659	27.7523	27.5316	27.8983	5	5	5
P23470	Receptor-type tyrosine-protein phosphatase gamma	PTPRG	25.2598	0	0	24.7199	24.3911	24.6815	0	24.8014	25.3686	24.648	25.1054	24.8236	24.6938	25.037	24.814	24.7322	25.1439	0	25.853	25.911	26.027	0	24.7586	24.2965	25.2698	25.271	24.8728	24.9054	24.5687	24.7279	24.8592	24.5645	24.6503	24.9088	25.1548	25.5322	24.7071	24.7111	25.3245	24.5894	0	25.0692	6	6	6
P15151	Poliovirus receptor	PVR	25.9686	0	26.6085	26.6572	26.5254	25.7881	27.0344	27.3201	26.7666	27.4245	27.5368	27.543	27.265	27.0072	27.4115	26.4948	26.4784	26.8496	27.1517	26.9933	27.2212	27.0254	27.2228	26.9172	26.9465	26.7392	26.803	27.009	26.6002	26.8285	26.8374	26.9211	26.7904	27.4353	27.0936	27.3005	27.3005	26.8103	26.6415	26.6879	26.6367	26.642	5	5	5
O00391	Sulfhydryl oxidase 1	QSOX1	27.0707	27.0122	26.767	26.7609	26.858	27.0865	26.9893	26.8919	26.6134	26.7823	26.8189	26.9789	26.938	26.9067	26.9759	26.993	26.9846	26.8185	27.3402	27.2354	27.3822	26.682	27.1124	26.7048	27.2176	27.2618	26.6262	27.0359	27.0097	26.9803	26.5498	26.3811	26.0928	27.2289	27.3415	27.3508	27.1187	26.4823	26.7634	27.2866	26.8527	26.7677	14	14	14
Q99969	Retinoic acid receptor responder protein 2	RARRES2	0	0	0	0	0	0	0	0	0	0	0	24.7042	0	0	0	0	24.9759	0	0	25.1992	0	0	0	0	0	24.7236	0	25.2668	25.0987	25.6206	24.9993	25.4956	25.3063	24.6248	25.2035	24.9287	0	24.7498	24.8907	23.8932	0	0	3	3	3
P02753	Retinol-binding protein 4;Plasma retinol-binding protein(1-182);Plasma retinol-binding protein(1-181);Plasma retinol-binding protein(1-179);Plasma retinol-binding protein(1-176)	RBP4	31.0128	30.9657	31.1794	31.0311	31.0005	31.4502	31.4445	31.261	31.0957	32.3415	32.2507	32.3407	32.1281	31.9346	32.1087	31.6186	31.5362	31.8218	31.7542	31.5543	31.5611	32.1935	32.0117	32.0024	32.1726	32.135	32.0122	31.9949	31.9734	31.8148	31.6202	31.4881	31.3869	32.2359	31.8869	31.925	32.4106	32.1436	32.1155	31.8226	31.7714	31.8539	12	12	12
P35542	Serum amyloid A-4 protein	SAA4	28.0416	28.2958	28.9695	29.1124	28.7812	28.5785	28.7042	28.5655	28.5751	29.0973	29.1931	28.9178	29.1011	28.9835	29.1311	28.8492	28.7255	29.1229	29.0555	28.5814	28.9858	28.9873	29.2787	29.1982	28.3917	28.6174	28.7319	28.7376	28.9245	29.0656	29.3595	29.3519	29.1659	29.444	29.3813	29.2718	29.4016	29.1748	29.1925	29.1714	29.109	29.4098	6	6	6
P14151	L-selectin	SELL	27.4447	27.3716	28.4011	28.2999	27.9478	27.7064	27.9748	28.2981	27.9945	28.432	28.4857	28.5777	28.5452	28.3259	28.5753	28.0864	28.0329	28.2999	28.9154	28.818	29.1654	28.7116	28.7698	28.6846	28.2582	27.9347	28.0014	27.9699	28.1337	28.0433	27.8479	27.8218	27.7206	28.1224	28.0998	28.0882	28.1818	28.1246	28.0763	27.7707	27.5934	27.4951	8	8	8
P49908	Selenoprotein P	SEPP1	26.6102	26.4121	26.576	26.8321	26.7205	26.6308	27.0114	27.1716	26.9547	27.4862	27.4506	27.5371	27.7069	27.3245	27.7139	26.9825	27.0596	27.2412	27.7031	27.2139	27.5917	27.6464	27.5936	27.4912	26.4636	26.8595	26.8395	27.0602	27.3083	27.121	27.28	27.1538	27.043	27.2226	27.2808	27.1994	27.377	27.4567	27.3773	26.6694	26.8517	27.2	8	8	8
P01009	Alpha-1-antitrypsin;Short peptide from AAT	SERPINA1	36.4017	36.2449	36.4189	36.3496	36.3491	36.3974	36.6368	36.5778	36.5284	34.4877	34.4399	34.477	35.46	35.3068	35.3928	34.2671	34.3772	34.394	35.4467	35.3862	35.5981	34.7016	34.5474	34.6002	35.8082	35.7308	35.7445	36.1355	36.1332	36.1262	35.3596	35.2607	35.2147	35.5425	35.5541	35.6802	35.5783	35.5421	35.5514	35.3251	35.2638	35.3721	38	38	38
Q9UK55	Protein Z-dependent protease inhibitor	SERPINA10	27.5183	27.5031	26.7618	26.2734	26.3052	27.4397	26.8648	26.6569	26.7515	26.1498	25.7487	26.2628	26.9307	27.0211	27.0419	26.9196	27.0245	27.1162	25.7223	26.4919	26.1466	27.1565	26.8159	26.7347	25.8974	25.9028	25.2469	27.247	27.0569	26.827	26.1903	26.2681	26.7252	26.9425	26.9579	26.936	27.0738	26.6925	26.851	26.8756	27.1415	26.7528	14	14	14
Q86U17	Serpin A11	SERPINA11	0	24.3304	23.9565	0	0	0	23.9646	24.0636	0	0	0	0	23.7121	0	24.7254	0	0	0	0	0	0	0	0	0	23.5118	23.7379	23.359	0	0	23.0691	0	0	0	0	0	24.0286	0	24.0554	23.5846	24.064	0	0	4	4	4
P01011	Alpha-1-antichymotrypsin;Alpha-1-antichymotrypsin His-Pro-less	SERPINA3	34.0302	33.9659	34.4404	34.2308	34.2233	34.1594	34.6734	34.5747	34.5071	34.0325	33.9423	34.0567	35.0595	35.061	35.2358	34.1702	34.132	34.3983	34.0209	33.7484	34.1157	34.4882	34.4385	34.3914	33.6411	33.6296	33.5103	34.4518	34.3542	34.4333	34.5718	34.6008	34.4149	34.3957	34.4366	34.4713	34.0506	34.0489	34.0308	34.614	34.705	34.6814	28	28	28
P29622	Kallistatin	SERPINA4	31.3808	31.094	30.8203	30.7039	30.9331	31.3831	31.13	31.1876	31.1288	31.1819	31.3064	31.4396	31.1337	30.9775	31.2309	30.9822	31.0141	31.1417	31.5827	31.5413	31.6268	31.1964	31.327	31.2231	30.9516	30.9982	30.8557	31.2905	31.1396	31.1458	31.344	31.3088	31.0771	31.5849	31.5995	31.8057	31.2225	31.0589	31.1202	31.4732	31.5788	31.5978	26	26	26
P05154	Plasma serine protease inhibitor	SERPINA5	24.7256	0	0	24.7521	24.4782	23.5579	25.9854	25.6395	26.1717	26.2813	26.5476	26.9945	27.353	27.4994	27.4889	0	0	0	28.7756	28.1231	28.5632	26.0028	26.2096	26.2974	26.9282	27.1312	27.1033	26.5194	26.4995	26.5029	26.6652	26.4289	26.317	24.1769	24.2549	24.8666	24.2715	0	0	24.4686	24.4146	0	11	11	11
P08185	Corticosteroid-binding globulin	SERPINA6	31.7919	31.5677	31.7464	31.698	31.6073	32.0914	32.2454	32.0695	31.7964	31.535	31.4089	31.4263	31.8761	31.9595	31.9269	31.6266	31.7767	31.665	31.9843	32.0975	32.1727	32.072	31.8988	31.7902	31.4449	31.5133	31.4829	31.52	31.4352	31.4255	31.1839	31.2423	31.3206	32.0288	32.051	31.9335	31.9214	31.5434	31.7799	32.147	32.1921	32.0759	17	17	17
P05543	Thyroxine-binding globulin	SERPINA7	32.1788	32.0697	31.6984	31.4425	31.4054	32.358	32.3238	32.1399	32.1503	31.4114	31.4547	31.5829	31.9322	31.9328	32.0289	32.0694	32.0328	32.1673	31.8475	31.7258	31.9315	31.8812	31.8267	31.7558	31.9348	31.945	31.7732	31.8022	31.9278	31.8185	31.8142	31.7266	31.8838	32.2664	32.2169	32.1713	32.4645	32.006	32.1291	32.3886	32.2566	32.2426	20	20	20
P01008	Antithrombin-III	SERPINC1	33.6355	33.6192	33.7409	33.777	33.7707	33.6985	34.4175	34.3637	34.373	34.2752	34.3098	34.2213	34.6044	34.6088	34.6977	34.1833	34.3138	34.392	34.5278	34.431	34.7673	34.7615	34.6681	34.688	33.6618	33.591	33.5038	33.8758	33.8424	33.8308	34.2122	34.2597	34.0929	34.5161	34.5109	34.5333	34.3186	34.2439	34.2672	34.4763	34.5176	34.5386	39	39	30
P05546	Heparin cofactor 2	SERPIND1	32.0975	32.116	32.2819	32.2023	32.205	32.2273	32.1771	32.249	32.224	32.3695	32.3504	32.4561	32.569	32.4538	32.6235	32.4208	32.4234	32.6225	32.0277	31.9574	32.1191	32.5168	32.5669	32.522	31.9671	32.0063	31.9271	32.3302	32.2417	32.337	32.4195	32.4958	32.3264	32.3521	32.4403	32.4177	32.1907	32.0633	32.0787	32.5674	32.4974	32.5128	28	28	23
P36955	Pigment epithelium-derived factor	SERPINF1	31.7313	31.554	31.3776	31.3352	31.3439	31.7144	31.5207	31.6532	31.5823	32.0104	32.0004	32.2198	31.4553	31.4727	31.5504	31.7859	31.7346	31.9273	32.5349	32.3303	32.6875	31.9381	31.7152	31.621	32.1407	32.138	32.1872	32.4006	32.3481	32.366	32.102	32.0641	31.9711	31.7287	31.7274	31.7981	31.9768	32.0072	32.0432	31.5465	31.5601	31.6627	22	22	18
P08697	Alpha-2-antiplasmin	SERPINF2	32.7573	32.6922	31.4826	31.2431	31.3423	32.7195	32.4447	32.2737	32.4769	32.2734	32.3829	32.4025	32.7519	32.6726	32.7897	32.5369	32.502	32.5226	32.9326	32.7282	32.9296	32.383	32.3827	32.2141	32.2052	32.1287	31.9646	32.3918	32.1867	32.1624	32.0125	31.9812	31.6459	32.6265	32.5249	32.611	32.5496	32.6794	32.5719	32.4977	32.4257	32.3703	26	26	26
P05155	Plasma protease C1 inhibitor	SERPING1	33.9062	33.7529	33.8916	33.8814	33.846	33.9505	34.2246	34.0003	33.9875	33.9022	33.9637	34.0239	34.3349	34.2989	34.4282	33.221	33.2873	33.4704	34.1268	33.8599	34.2105	33.9384	33.7484	33.748	33.929	33.962	33.9128	34.1232	34.0228	34.0507	34.1839	34.0836	33.9017	33.9805	33.9627	33.941	33.9065	33.7976	33.5865	34.0662	34.0425	34.0197	26	26	26
P04278	Sex hormone-binding globulin	SHBG	27.8758	27.5238	28.2396	28.0192	28.064	27.9948	28.7643	28.6462	28.8355	27.6293	27.7241	27.647	27.8836	27.8132	27.9965	29.6229	29.596	29.7358	28.0465	27.8212	27.8393	28.2099	27.9876	28.1493	28.2588	28.1346	28.0696	28.1782	28.1771	28.2645	28.0732	27.9383	27.816	28.5714	28.3998	28.4021	28.2979	27.9386	28.1457	28.3416	28.8004	28.5338	15	15	14
P08294	Extracellular superoxide dismutase [Cu-Zn]	SOD3	0	0	0	0	0	0	26.1481	25.9703	0	0	26.0343	0	0	0	25.7453	25.7272	25.1476	0	26.0968	25.7742	0	0	0	0	25.5417	25.7015	25.3797	25.6922	0	25.5004	0	0	0	0	0	0	25.7296	25.5437	26.0067	0	0	0	4	4	4
P09486	SPARC	SPARC	27.7489	27.9141	28.5259	28.4215	28.2105	27.9686	27.8361	28.1084	27.7796	28.8759	28.981	28.9126	28.9106	28.4596	28.6946	27.5225	27.3804	27.891	28.94	28.5283	28.9975	28.6277	28.5895	28.5283	28.2015	28.2197	28.1064	28.2263	28.2798	28.4391	28.842	28.6571	28.5736	28.3986	28.3109	28.7171	28.5038	28.2632	28.3375	28.2251	27.7985	28.0191	10	10	10
Q14515	SPARC-like protein 1	SPARCL1	25.2595	25.3965	0	0	0	0	26.3028	0	26.1038	26.7307	26.5223	26.7004	26.3564	26.3217	26.4301	25.4029	25.2634	25.4291	26.894	26.6505	27.0133	25.6276	26.0832	26.4177	25.8591	26.3804	26.3497	25.7809	25.9704	25.7181	26.0064	25.6669	25.5821	25.1255	25.248	24.9778	26.2095	25.9009	25.5393	25.0942	0	24.9408	7	7	7
Q13103	Secreted phosphoprotein 24	SPP2	26.7626	26.6285	27.0016	27.1194	26.8281	27.3348	27.2012	27.4583	27.1047	28.3236	28.1277	28.3681	28.3325	28.0952	28.3665	28.3105	28.2027	28.4427	28.3292	28.0766	28.5555	28.2038	28.1098	28.252	28.2196	28.282	28.6664	27.8919	27.9497	28.2277	28.4168	28.7645	28.4299	28.1333	28.0534	28.0751	28.2045	28.5108	28.142	27.1529	27.0814	27.2026	7	7	7
P10124	Serglycin	SRGN	24.61	0	25.5751	0	0	24.9442	25.053	25.6476	25.5969	25.2898	26.6406	0	26.3797	26.5037	26.4362	24.6399	25.1194	0	26.6396	26.2837	26.5564	25.9706	25.7898	25.6651	0	25.4218	25.1029	25.3306	25.599	25.2965	26.1148	25.9451	25.7162	25.6113	25.8071	25.8539	26.1732	25.9564	25.5712	0	0	0	3	3	3
P02787	Serotransferrin	TF	33.9129	33.9055	33.1804	33.1435	33.1033	34.0242	33.1426	33.05	33.0851	32.5701	32.5494	32.6057	32.8854	32.7293	32.9513	33.1239	33.1283	33.2342	33.0013	32.9523	33.1284	34.3222	34.3117	34.2596	32.7845	32.7915	32.799	33.44	33.4031	33.3823	33.3785	33.3753	33.2471	33.0068	32.9735	33.0357	33.4899	33.4119	33.4247	32.6422	32.5099	32.5239	58	58	56
Q15582	Transforming growth factor-beta-induced protein ig-h3	TGFBI	28.6095	28.4561	28.7722	28.7996	28.689	28.4373	29.1705	29.1258	29.1346	28.8318	28.8997	28.9119	29.0967	29.0302	29.1869	29.2242	29.0898	29.3336	30.0486	29.708	30.133	28.7354	28.7578	28.8163	28.7276	28.8575	28.9476	29.2322	29.3736	29.5444	29.1631	29.2741	29.2267	28.7836	28.8762	28.9602	28.7897	28.8174	28.8536	28.7252	28.652	28.6554	28	28	28
P07996;CON__Q28194	Thrombospondin-1	THBS1	31.4312	31.4548	32.7818	32.8002	32.7706	31.6899	31.9804	31.9765	31.8786	32.9086	32.9499	33.003	32.5042	32.4402	32.5521	30.9228	31.0154	31.0069	31.548	31.4096	31.5777	31.5472	31.6025	31.6554	32.1918	32.1802	32.1348	32.0145	32.1226	32.0711	32.9873	32.9794	32.886	31.8141	31.686	31.6234	32.3944	32.205	32.3647	31.6455	31.5568	31.6159	51	51	50
P35443	Thrombospondin-4	THBS4	26.5249	26.9985	27.1636	26.5702	27.0514	26.8046	27.132	26.4227	26.601	26.7653	26.8153	27.1737	27.4866	27.4491	27.6293	26.6312	26.8203	26.8792	27.7369	27.6113	27.7685	27.5504	27.3248	27.3453	28.0779	27.835	28.0998	27.4634	27.6514	27.734	27.2771	27.6682	27.2994	26.951	26.8522	27.0321	27.2465	27.0923	27.3396	27.3168	27.0304	27.1668	18	15	14
P01033	Metalloproteinase inhibitor 1	TIMP1	0	0	0	0	0	0	0	0	0	26.8832	26.9038	27.0438	26.4675	26.337	26.5943	0	25.408	0	26.616	26.5105	26.9578	0	0	26.0194	26.8236	26.7266	26.3692	26.1406	25.9206	26.6458	26.0492	0	26.0405	26.4512	26.666	26.3312	0	26.2396	0	25.9508	25.5534	0	6	6	6
Q9Y490	Talin-1	TLN1	29.8518	29.7893	31.0015	30.9717	30.824	29.8043	26.6396	25.6847	26.6309	30.3776	30.3275	30.6121	25.078	25.693	25.6174	22.8832	23.6085	24.945	27.0001	27.1388	26.64	27.9224	27.8286	28.1993	30.7453	30.9097	30.7531	28.2106	27.9421	27.869	31.6842	31.6812	31.4311	24.9202	25.316	26.2818	28.196	27.9862	27.981	30.0814	30.1104	29.8803	80	80	73
P24821	Tenascin	TNC	0	0	0	24.8446	24.7181	24.2312	25.3239	25.9062	26.1486	25.6932	25.983	26.5949	26.4939	26.1845	26.7995	24.5014	25.371	25.073	28.5082	28.4773	28.1445	25.7242	25.9063	25.2527	26.9681	27.1779	27.0924	26.0019	26.2128	26.3741	25.0912	25.5194	25.1415	25.7914	25.411	25.2992	26.9473	26.913	26.6683	25.0183	24.876	0	24	24	24
P22105	Tenascin-X	TNXB	28.5866	28.5578	28.7017	28.3934	28.6869	28.8441	28.6165	28.6446	28.7277	28.8334	28.7087	29.2195	28.8478	28.8015	28.914	28.3192	28.2497	28.6486	29.5069	29.3421	29.4952	27.8463	27.7123	27.8226	29.2714	29.1744	28.9538	29.461	29.3225	29.309	28.6292	28.5399	28.4451	29.4515	29.4849	29.6315	29.0547	28.8378	28.9637	28.4514	28.7524	28.7318	34	34	34
P02766	Transthyretin	TTR	32.6319	32.7452	31.4775	31.3107	31.4448	32.6562	31.9015	31.9198	31.9875	32.7852	32.8742	33.1353	33.0094	32.9906	33.1409	33.139	33.0783	33.1906	33.0805	33.4496	33.1346	32.7457	32.477	32.4581	33.2286	33.1113	33.1483	32.9575	32.8178	32.8459	31.52	31.2619	31.9607	33.1924	33.2336	33.2778	33.6887	33.5111	33.5176	33.4155	33.4049	33.339	14	14	14
Q6EMK4	Vasorin	VASN	31.4198	31.6224	31.5192	31.4943	31.3504	31.1182	31.5729	31.4872	31.5413	32.0184	32.1193	32.3235	31.4555	31.5069	31.7252	31.8756	31.5673	31.7002	32.5117	32.2646	32.4968	31.711	31.731	31.6649	32.1869	32.205	32.0308	31.9323	31.7508	31.8088	31.786	31.5751	31.6192	31.538	31.3337	31.3412	32.0374	32.1129	31.9296	31.3864	31.1359	31.5487	9	9	9
P19320	Vascular cell adhesion protein 1	VCAM1	26.3499	26.6709	27.5383	27.6029	27.6824	27.0945	27.6215	27.4156	27.2663	28.0726	27.7209	27.9595	27.8339	27.7401	27.8838	27.549	27.3681	27.2708	28.7214	28.3762	28.6909	27.8022	28.1547	28.0554	28.2305	28.3097	28.0848	28.0657	28.0399	28.1401	27.81	27.8899	27.5758	27.2054	26.8713	27.0848	28.1436	27.9756	27.9904	26.9526	25.4112	25.2297	21	21	21
P04004	Vitronectin;Vitronectin V65 subunit;Vitronectin V10 subunit;Somatomedin-B	VTN	32.5861	32.6898	32.8374	32.8455	32.8079	32.981	33.1402	32.8138	32.7463	33.0249	33.1009	33.0465	33.0683	32.8974	33.1178	32.9402	32.9755	33.0684	33.2688	32.8988	33.1406	33.3058	33.3678	33.2302	32.9388	33.003	32.8069	33.2429	33.2975	33.1736	33.0789	33.1029	33.0785	32.9162	32.8486	32.9077	32.9519	32.6586	32.7855	32.8652	32.6105	32.6302	17	17	15
P04275	von Willebrand factor;von Willebrand antigen 2	VWF	30.9319	30.8985	31.5063	31.4323	31.5158	30.9957	29.8315	29.9245	29.567	31.6361	31.6133	31.7268	31.4343	31.387	31.519	28.5223	28.573	28.6813	30.9537	30.9244	30.9593	30.6605	30.6117	30.5286	31.4544	31.4182	31.3905	31.6315	31.5199	31.5335	32.4588	32.4721	32.3551	30.9538	30.9385	30.9396	32.0342	31.8912	31.9046	30.9609	30.9674	30.9681	106	106	106
