# Supplementary material for: Characterization and non-parametric modeling of the developing serum proteome during infancy and early childhood
Source: Sci Rep. 2018 Apr 12;8:5883. doi: 10.1038/s41598-018-24019-5 (PMC5897447; doi:10.1038/s41598-018-24019-5)
Supplement: Supplementary file 4 — Supplementary Table 3 [file 41598_2018_24019_MOESM4_ESM.xlsx]

## Sheet: Sheet1
Supplementary Table 3. Proteins with significant age-associated changes based on the current study.
Proteins with significant age effect: 1) bestModelIndex=2 & bestModelPostRank>0.5 & looPredFactor_2vs1>0.95 & MCMC converged & outlierRatio<0.1 OR 2) protein with seasonal & age effect: bestModelInd=6 & bestModelRank>0.5 & loopred.factor_2vs1>0.95 & MCMC converged & outlierRatio<0.1. Model 1: y ~ id, Model 2: y ~ age + id, Model 6: y ~ season + age + id.
Proteins with significant age-associated changes in the current study						Temporal changes in protein expression by Liu et al. (2016), Supplementary Material Table S2*			Temporal changes in protein expression by Bjelosevic et al. (2017), Table 1 and Supplementary Tables 4-6**
GeneName	UniProtAccession	BestModelIndex	BestModelPostRank	looPredFactor_2vs1		NP trends	Second level trend annotation
MASP2	O00187	2	0.97955	0.99955		Flat
APOL1	O14791	2	0.96505	0.99705		Curved increase	Curved increase then flat
FCN3	O75636	2	0.92475	0.97475		Flat			x
ATRN	O75882	2	0.8217	0.99985		Flat
CP	P00450	2	0.99115	1		Decrease			x
HP	P00738	2	0.9092	0.9535		Flat			x
HPR	P00739	2	0.94705	0.96125		Flat			x
PLG	P00747	2	0.982	1		Increase			x
SERPINA1	P01009	2	0.93695	0.95355		Flat
TIMP1	P01033	2	0.76075	0.978		Decrease
CST3	P01034	2	0.95565	0.99745		Decrease-then-increase
IGHG2	P01859	2	0.9948	0.9999					x
IGHG4	P01861	2	0.8158	0.98885		Flat			x
COL1A1	P02452	2	0.7491	1		Curved decrease	Curved decrease then flat		x
APOE	P02649	2	0.959	0.9893		Flat			x
FGA	P02671	2	0.77005	0.95095		Flat			x
C9	P02748	2	0.8317	0.99955		Increase			x
APOH	P02749	2	0.8835	0.9767		Curved increase	Flat then curved increase
AMBP	P02760	2	0.97155	0.9994		Increase
ORM1	P02763	2	0.93395	0.9727		Flat			x
AHSG	P02765	2	0.85075	0.9984		Curved increase	Flat then curved increase
ALB	P02768	2	0.83455	0.96175		Decrease-then-increase
PF4	P02776	2	0.81755	0.99555		Decrease
F11	P03951	2	0.98735	0.998		Increase
C4BPA	P04003	2	0.9968	0.99975		Increase-then-decrease			x
ALDOA	P04075	2	0.8257	0.97825		Flat
VWF	P04275	2	0.80765	0.9999		Flat			x
SHBG	P04278	2	0.81855	0.95985		Decrease			x
ALDOB	P05062	2	0.64235	0.9909		Flat
APP	P05067	2	0.7704	0.99595		Decrease
CFI	P05156	2	0.9152	0.96965		Flat			x
SERPINA7	P05543	2	0.56455	0.9998		Flat			x
SERPIND1	P05546	2	0.98555	0.9865		Flat			x
BCHE	P06276	2	0.58345	0.9995		Flat
C2	P06681	2	0.9386	1		Flat
APOA4	P06727	2	0.92535	0.99995		Decrease			x
C8B	P07358	2	0.94	0.9579		Increase			x
GP1BA	P07359	2	0.8614	1		Increase
C8G	P07360	2	0.94505	0.9852		Flat			x
SERPINA6	P08185	2	0.549	0.98195		Decrease			x
CFH	P08603	2	0.9761	0.9978		Increase			x
DBH	P09172	2	0.9941	1		Curved increase	Curved increase then flat
HSPA5	P11021	2	0.76235	0.96955		Decrease
COL6A1	P12109	2	0.6133	0.99985		Curved decrease	Curved decrease then flat
COL6A3	P12111	2	0.9227	1		Decrease-then-increase
F5	P12259	2	0.79475	0.9669		Curved decrease	Curved decrease then flat
CDH1	P12830	2	0.50295	0.99995		Curved decrease	Curved decrease then flat
NCAM1	P13591	2	0.73975	0.9982		Decrease
PVR	P15151	2	0.54115	0.99995		Curved decrease	Curved decrease then flat
CPN1	P15169	2	0.52285	1		Decrease
CD44	P16070	2	0.7607	0.9988		Curved decrease	Curved decrease then flat
ACAN	P16112	2	0.94195	1		Curved decrease	Flat then curved decrease
VCAM1	P19320	2	0.8672	0.99985		Decrease-then-increase
ORM2	P19652	2	0.97795	0.99175		Flat			x
C4BPB	P20851	2	0.99575	0.99695		Flat
TNXB	P22105	2	0.8446	0.99075		Decrease
GPX3	P22352	2	0.6746	0.9968		Increase
IGFBP4	P22692	2	0.9989	1		Curved increase	Flat then curved increase
FBLN1	P23142	2	0.6083	0.9995		Decrease-then-increase
PTPRG	P23470	2	0.86765	1		Decrease-then-increase
TNC	P24821	2	0.8548	0.9997		Curved decrease	Curved decrease then flat
PON1	P27169	2	0.9705	0.99385		Decrease			x
CFP	P27918	2	0.8274	0.9999		Increase
SERPINA4	P29622	2	0.83495	0.98935		Decrease-then-increase
CDH5	P33151	2	0.97975	0.9827		Flat			x
THBS4	P35443	2	0.6603	0.99335		Decrease-then-increase
IGFALS	P35858	2	0.73155	0.99785		Increase			x
SERPINF1	P36955	2	0.8702	1		Curved increase	Flat then curved increase		x
GP5	P40197	2	0.9701	0.9971		Increase-then-decrease
PTGDS	P41222	2	0.6305	0.99995		Decrease-then-increase
AFM	P43652	2	0.6961	0.99975		Increase
MASP1	P48740	2	0.82745	0.99945		Decrease
COMP	P49747	2	0.5951	0.9926		Decrease
LUM	P51884	2	0.9334	0.9639		Flat			x
APOC4	P55056	2	0.9454	0.95595		Flat
LYZ	P61626	2	0.95085	0.99975		Flat
B2M	P61769	2	0.90595	0.99995		Decrease-then-increase
ACTG1;ACTB	P63261;P60709	2	0.83545	0.9999		Increase-then-decrease			x
GPLD1	P80108	2	0.57655	1		Decrease-then-increase
HSPG2	P98160	2	0.6211	0.97975		Flat
CFHR1	Q03591	2	0.8003	0.99985		Increase
ITIH3	Q06033	2	0.94685	0.9955		Decrease			x
LGALS3BP	Q08380	2	0.53385	0.9974		Decrease
SPP2	Q13103	2	0.7434	0.97015		Decrease
ENPP2	Q13822	2	0.91805	0.99365		Decrease
SPARCL1	Q14515	2	0.8548	0.9981		Decrease-then-increase
HABP2	Q14520	2	0.83525	0.9969		Increase
ITIH4	Q14624	2	0.9985	1		Flat			x
LTBP1	Q14766	2	0.804	0.96285		Flat
POSTN	Q15063	2	0.83165	0.9998
PCOLCE	Q15113	2	0.8944	0.9747		Flat
TGFBI	Q15582	2	0.80485	1		Decrease-then-increase
ADIPOQ	Q15848	2	0.98935	1		Curved decrease	Curved decrease then flat
VASN	Q6EMK4	2	0.95835	0.9982		Decrease-then-increase
PLXDC2	Q6UX71	2	0.83755	0.95195		Flat
PI16	Q6UXB8	2	0.86335	1		Decrease-then-increase
CFHR4	Q92496	2	0.9606	1		Increase
GGH	Q92820	2	0.92715	1		Decrease-then-increase
PRG4	Q92954	2	0.93175	0.99845		Flat
CPB2	Q96IY4	2	0.94555	0.99915		Increase			x
PGLYRP2	Q96PD5	2	0.67565	0.9953		Decrease			x
APMAP	Q9HDC9	2	0.64135	1		Decrease
C1RL	Q9NZP8	2	0.9235	0.9551		Flat
FETUB	Q9UGM5	2	0.92085	1		Curved increase	Curved increase then flat
PCYOX1	Q9UHG3	2	0.6145	0.96575		Increase-then-decrease
SERPINA10	Q9UK55	2	0.6106	0.9759		Flat
PROCR	Q9UNN8	2	0.6611	0.9757		Decrease-then-increase
APOM	O95445	6	0.6617	0.99935		Flat			x
F9	P00740	6	0.68515	0.99775		Curved increase	Flat then curved increase
CFD	P00746	6	0.5556	1		Curved increase	Flat then curved increase
F12	P00748	6	0.58665	0.98195		Flat			x
AGT	P01019	6	0.7558	1		Flat			x
LCAT	P04180	6	0.50355	0.9864		Decrease
MMP2	P08253	6	0.5689	0.99165		Decrease-then-increase
SRGN	P10124	6	0.7952	0.97945		Flat
ANPEP	P15144	6	0.7784	0.99995		Increase
IGFBP2	P18065	6	0.62445	0.99935		Curved decrease	Curved decrease then flat
CPN2	P22792	6	0.503	1		Decrease			x
IGFBP6	P24592	6	0.7804	0.9609		Decrease-then-increase
OLFM1	Q99784	6	0.53615	0.99995		Decrease-then-increase
RARRES2	Q99969	6	0.6039	0.95725		Decrease-then-increase
COLEC10	Q9Y6Z7	6	0.50355	0.9995		Flat
* Liu, C.W., Bramer, L., Webb-Robertson, B.J., Waugh, K., Rewers, M.J. & Zhang, Q. 2016, "Temporal profiles of plasma proteome during childhood development", Journal of proteomics, vol. 152, pp. 321-328.
** Bjelosevic S, Pascovici D, Ping H, Karlaftis V, Zaw T, Song X et al. 2017, "Quantitative age-specific variability of plasma proteins in healthy neonates, children and adults", Mol Cell Proteomics, vol 16:924-935.
