# Supplementary material for: Characterization and non-parametric modeling of the developing serum proteome during infancy and early childhood
Source: Sci Rep. 2018 Apr 12;8:5883. doi: 10.1038/s41598-018-24019-5 (PMC5897447; doi:10.1038/s41598-018-24019-5)
Supplement: Supplementary file 5 — Supplementary Table 5 [file 41598_2018_24019_MOESM5_ESM.xlsx]

## Sheet: GP_Proteins with Age Effect
Supplementary Table 5. Contribution of individual variation on protein expression levels.
mean difference of gp and epirical normalized: mean2(abs(empMagMatNorm – gpMagMatNorm))=0.0914, std = 0.0788 mean difference of gp and epirical: mean2(abs(empMagMat – gpMagMat))=0.1616, std = 0.3745	ProtName		'age'	'id'	'age*id'	'noise'		'age'	'id'	'age*id'	'noise'		'age'	'id'	'age*id'	'noise'		'age'	'id'	'age*id'	'noise'
4	ACAN	gp_estimation	1.39684	0.217197	0.00614295	0.14289	gp_normalize	0.792277	0.123192	0.00348423	0.0810462	empirical	0.534167	0.157776	0.00884182	0.123811	empirical_normalized	0.647793	0.191337	0.0107226	0.150148
5	ACTG1;ACTB		0.725656	0.0932552	0.0204278	0.19978		0.698337	0.0897445	0.0196588	0.192259		0.273456	0.0526744	0.0556089	0.236452		0.442349	0.0852072	0.089954	0.38249
6	ADIPOQ		1.26892	0.529364	0.00228269	0.10115		0.66725	0.278361	0.00120034	0.0531886		0.399612	0.439539	0.00182047	0.0814673		0.433212	0.476497	0.00197354	0.0883174
7	AFM		0.750264	0.263616	0.0167672	0.1686		0.625612	0.219818	0.0139815	0.140588		0.275226	0.175954	0.0357139	0.17835		0.413721	0.264496	0.0536854	0.268098
8	AGT		1.6621	0.36237	0.0201185	0.0635355		0.788426	0.171892	0.00954333	0.0301384		0.494752	0.284427	0.0186046	0.0505342		0.583216	0.335283	0.0219311	0.0595699
9	AHSG		0.5327	0.398954	0.0201418	0.1299		0.492467	0.368823	0.0186205	0.120089		0.186747	0.292522	0.046123	0.136831		0.282	0.441728	0.0696488	0.206623
11	ALDOA		0.190756	0.301169	0.0541386	0.106866		0.292154	0.461259	0.0829165	0.163671		0.0814775	0.200835	0.114352	0.133962		0.15355	0.378486	0.215503	0.252461
12	ALDOB		1.02961	0.078181	0.102647	0.0860696		0.794142	0.0603012	0.0791715	0.0663857		0.319993	0.0380721	0.155868	0.0835759		0.535545	0.0637181	0.260863	0.139874
13	AMBP		0.410892	0.569484	0.00661755	0.224637		0.339123	0.470015	0.00546169	0.185401		0.124311	0.443048	0.00811503	0.199852		0.160334	0.571435	0.0104666	0.257765
14	ANPEP		0.548777	0.480462	0.0121308	0.183122		0.448167	0.392377	0.00990682	0.14955		0.211228	0.379884	0.0119544	0.150864		0.280169	0.503871	0.0158562	0.200103
17	APMAP		0.688192	0.322558	0.013466	0.143644		0.589276	0.276196	0.0115305	0.122998		0.467655	0.194806	0.0131642	0.10738		0.597257	0.248792	0.0168124	0.137139
20	APOA4		1.64411	0.168719	0.0117235	0.222185		0.803283	0.0824333	0.00572788	0.108555		0.437001	0.113246	0.0140078	0.198541		0.572895	0.148461	0.0183637	0.26028
27	APOE		0.549523	0.184897	0.0423245	0.2703		0.524833	0.176589	0.0404228	0.258155		0.163844	0.131349	0.0485407	0.245545		0.278041	0.222898	0.0823729	0.416688
29	APOH		0.180208	0.4332	0.0143284	0.201487		0.217321	0.522417	0.0172793	0.242983		0.0761166	0.319162	0.0329938	0.21088		0.11909	0.499351	0.0516212	0.329937
31	APOM		0.898311	0.141697	0.114092	0.181455		0.672612	0.106096	0.0854269	0.135865		0.277579	0.0925729	0.0888378	0.147363		0.457785	0.152672	0.146512	0.243032
32	APP		0.84732	0.300067	0.00780338	0.260992		0.598313	0.211884	0.00551015	0.184293		0.265589	0.213456	0.0129226	0.231103		0.367308	0.295208	0.0178718	0.319613
33	ATRN		0.795017	0.430245	0.00666812	0.171148		0.566623	0.306644	0.00475249	0.121981		0.280524	0.325743	0.011706	0.162474		0.35944	0.417381	0.0149992	0.20818
35	B2M		1.49887	0.297319	0.0321311	0.131226		0.764906	0.151729	0.0163972	0.0669678		0.327681	0.230568	0.0328253	0.115618		0.463682	0.326264	0.0464492	0.163605
36	BCHE		0.479039	0.607672	0.00926029	0.159153		0.381666	0.484153	0.00737799	0.126803		0.130398	0.500411	0.0110504	0.139172		0.166956	0.640706	0.0141485	0.17819
45	C2		0.819024	0.312447	0.00719489	0.12962		0.645773	0.246354	0.00567292	0.102201		0.446114	0.235574	0.0112165	0.119499		0.549129	0.289972	0.0138066	0.147093
62	CD44		0.544261	0.470428	0.0214851	0.155708		0.45664	0.394693	0.0180262	0.13064		0.161687	0.370212	0.0249164	0.143747		0.230796	0.528449	0.0355663	0.205188
65	CDH1		1.83435	0.0819935	0.00836739	0.225043		0.853284	0.038141	0.00389226	0.104683		0.488121	0.0476729	0.0104082	0.174308		0.677466	0.0661654	0.0144456	0.241923
67	CDH5		0.289424	0.351351	0.0153978	0.282252		0.308415	0.374405	0.0164081	0.300772		0.130589	0.252696	0.019563	0.239772		0.203214	0.393227	0.0304426	0.373116
70	CFD		1.5891	0.279077	0.0235732	0.109236		0.794158	0.13947	0.0117808	0.0545912		0.499338	0.22732	0.016883	0.0776591		0.608059	0.276814	0.0205589	0.0945678
82	COL1A1		4.84366	0.0302201	0.00486724	0.119803		0.969013	0.00604578	0.00097373	0.0239676		0.754705	0.0156745	0.00768855	0.113336		0.846647	0.017584	0.0086252	0.127144
84	COL6A1		1.62845	0.133852	0.0157565	0.153773		0.842957	0.0692874	0.00815627	0.0795995		0.409231	0.0880875	0.036987	0.159052		0.590216	0.127045	0.0533448	0.229394
85	COL6A3		1.88394	0.135188	0.0188953	0.0984549		0.881797	0.0632758	0.00884412	0.0460828		0.531784	0.0844954	0.0399222	0.0997604		0.703453	0.111772	0.0528098	0.131965
86	COLEC10		0.766482	0.24518	0.0204733	0.206404		0.618859	0.197959	0.0165302	0.166651		0.280582	0.163199	0.0283353	0.173044		0.434903	0.252959	0.0439198	0.268218
87	COMP		0.242058	0.298939	0.00834331	0.284828		0.290179	0.358367	0.010002	0.341452		0.105588	0.200635	0.0227834	0.304726		0.166613	0.316593	0.0359512	0.480843
90	CPN1		0.833109	0.354522	0.00465094	0.143396		0.623735	0.265425	0.00348208	0.107358		0.444239	0.270449	0.00508498	0.122455		0.527457	0.321111	0.00603753	0.145395
91	CPN2		0.560333	0.46054	0.0112892	0.141989		0.477224	0.392232	0.00961474	0.12093		0.267789	0.355123	0.0162229	0.123446		0.351161	0.465686	0.0212737	0.16188
96	CST3		0.938585	0.0842518	0.0154663	0.258934		0.723526	0.0649471	0.0119225	0.199604		0.361567	0.0460249	0.0256046	0.256358		0.524349	0.0667459	0.0371321	0.371773
103	ENPP2		0.188687	0.632329	0.0896557	0.0679535		0.192808	0.64614	0.0916139	0.0694377		0.0570653	0.520001	0.06632	0.0572857		0.0814437	0.742146	0.094652	0.0817582
110	F5		0.129681	0.723301	0.00979279	0.132306		0.130322	0.726876	0.00984121	0.13296		0.0564498	0.597181	0.0138789	0.116386		0.072012	0.761812	0.017705	0.148471
113	FBLN1		1.0236	0.155791	0.0216137	0.168975		0.747163	0.113718	0.0157767	0.123342		0.336261	0.0967042	0.0430496	0.182414		0.510702	0.146871	0.0653823	0.277045
116	FCN3		0.307293	0.42586	0.0175523	0.223759		0.315345	0.437019	0.0180123	0.229623		0.0997605	0.321877	0.0254153	0.211207		0.151552	0.488982	0.0386099	0.320856
123	GGH		1.95662	0.291638	0.00828331	0.133906		0.818516	0.122001	0.00346518	0.056017		0.454214	0.205701	0.0114297	0.121851		0.572638	0.259332	0.0144096	0.15362
124	GP1BA		1.16639	0.269394	0.0198562	0.179829		0.713183	0.16472	0.012141	0.109956		0.343955	0.198782	0.022629	0.162394		0.472622	0.273142	0.031094	0.223142
125	GP5		0.221668	0.0334728	0.343006	0.0339399		0.350692	0.052956	0.542657	0.0536949		0.119689	0.0137434	0.437335	0.0278007		0.199959	0.0229605	0.730635	0.0464453
126	GPLD1		0.521557	0.340724	0.112624	0.0474883		0.510133	0.333261	0.110157	0.0464482		0.197326	0.24304	0.151611	0.0448679		0.309849	0.381632	0.238066	0.0704534
138	HSPA5		0.251863	0.34091	0.0148806	0.252838		0.292696	0.396181	0.0172932	0.29383		0.0980569	0.242639	0.028653	0.258348		0.156217	0.386555	0.0456477	0.411581
139	HSPG2		0.886876	0.470262	0.018363	0.120934		0.592659	0.314255	0.0122712	0.0808148		0.235208	0.361602	0.0309423	0.115438		0.316484	0.486554	0.0416344	0.155327
144	IGFBP2		1.22758	0.0813212	0.0166607	0.169531		0.821073	0.0543919	0.0111436	0.113392		0.543657	0.0450871	0.0275757	0.156103		0.703833	0.058371	0.0357002	0.202096
146	IGFBP4		0.837304	0.269894	0.00597938	0.185568		0.644703	0.207811	0.00460397	0.142882		0.393273	0.203047	0.0100886	0.166623		0.508741	0.262663	0.0130506	0.215545
147	IGFBP6		0.0862432	0.116568	0.260009	0.0639453		0.163722	0.221291	0.493595	0.121392		0.0684488	0.0737624	0.300707	0.0484088		0.139314	0.150129	0.61203	0.0985267
162	ITIH3		0.611289	0.235415	0.00686379	0.272482		0.542861	0.209063	0.00609545	0.241981		0.246403	0.154205	0.0150087	0.265977		0.361511	0.226242	0.0220199	0.390228
173	LCAT		0.0537506	0.244394	0.251784	0.139489		0.0779653	0.354493	0.365212	0.202329		0.0316041	0.179177	0.166517	0.113865		0.0643454	0.364801	0.339026	0.231827
177	LGALS3BP		1.49454	0.24274	0.0238847	0.187093		0.767116	0.124594	0.0122595	0.096031		0.370286	0.190699	0.024667	0.149054		0.503992	0.259558	0.033574	0.202876
181	LTBP1		0.1566	0.248698	0.0518835	0.246763		0.222461	0.353292	0.0737039	0.350543		0.0985474	0.12229	0.0617742	0.191199		0.207989	0.258099	0.130377	0.403534
183	LUM		0.294451	0.197419	0.0151155	0.264379		0.381728	0.255935	0.0195958	0.342742		0.114757	0.124321	0.0395136	0.298847		0.198735	0.215298	0.0684291	0.517538
185	LYZ		0.607645	0.647247	0.00640031	0.165655		0.425836	0.453589	0.00448531	0.11609		0.151476	0.54503	0.00518498	0.136061		0.180812	0.650587	0.00618916	0.162412
187	MASP1		0.691358	0.167538	0.101515	0.131116		0.633386	0.15349	0.0930026	0.120122		0.234782	0.11758	0.0992703	0.130417		0.403371	0.20201	0.170553	0.224066
188	MASP2		0.950239	0.403031	0.0063364	0.241829		0.593367	0.251668	0.0039567	0.151008		0.244498	0.29875	0.00821884	0.221195		0.316436	0.38665	0.010637	0.286277
191	MMP2		0.443437	0.0618207	0.0154446	0.238786		0.583862	0.0813978	0.0203356	0.314404		0.186665	0.0291719	0.0526759	0.285822		0.336738	0.052625	0.0950254	0.515612
197	NCAM1		1.21509	0.302276	0.00799696	0.174207		0.71494	0.177854	0.00470528	0.102501		0.346757	0.222163	0.0157083	0.170511		0.459196	0.294202	0.0208019	0.225801
200	OLFM1		1.01287	0.296092	0.00711489	0.194218		0.670644	0.196049	0.00471093	0.128596		0.373587	0.21356	0.0115845	0.182407		0.478259	0.273396	0.0148302	0.233514
204	PCOLCE		0.323311	0.163922	0.0200661	0.255937		0.423605	0.214772	0.0262908	0.335332		0.129459	0.097891	0.0485015	0.283605		0.231401	0.174975	0.0866939	0.506929
207	PF4		0.264102	0.124241	0.0107965	0.275752		0.391325	0.18409	0.0159974	0.408587		0.150189	0.0718592	0.0348875	0.320349		0.260165	0.124478	0.0604338	0.554923
209	PGLYRP2		0.4364	0.238986	0.0126187	0.215273		0.483129	0.264576	0.0139699	0.238324		0.233809	0.15306	0.0300848	0.223933		0.364821	0.238826	0.0469425	0.349411
210	PI16		4.32494	0.141717	0.00244418	0.10334		0.945871	0.0309936	0.000534545	0.0226005		0.728083	0.0984803	0.00257829	0.0888154		0.793156	0.107282	0.00280873	0.0967533
213	PLXDC2		0.408063	0.302687	0.021318	0.180834		0.446995	0.331566	0.0233519	0.198087		0.185336	0.195387	0.0400619	0.190656		0.303113	0.319552	0.0655205	0.311815
215	POSTN		1.31939	0.425839	0.0100477	0.130858		0.699521	0.225773	0.00532716	0.0693787		0.326362	0.326338	0.0173974	0.120812		0.412642	0.412611	0.0219966	0.152751
221	PROCR		0.335816	0.79376	0.00882658	0.111279		0.268721	0.63517	0.00706307	0.0890461		0.0822533	0.695937	0.0073749	0.0879718		0.0941613	0.796689	0.00844258	0.100708
225	PTGDS		0.884838	0.520004	0.00658148	0.159508		0.563257	0.331016	0.00418954	0.101537		0.266942	0.426201	0.00551645	0.129956		0.322155	0.514353	0.00665743	0.156835
226	PTPRG		0.597399	0.54468	0.00727299	0.17307		0.451746	0.411881	0.00549976	0.130873		0.170031	0.440259	0.011094	0.154256		0.219214	0.567607	0.014303	0.198876
228	PVR		1.58619	0.326747	0.0130472	0.162669		0.759432	0.156439	0.0062467	0.0778824		0.383677	0.25721	0.0134852	0.131756		0.488059	0.327185	0.0171539	0.167601
231	RARRES2		0.407253	0.0525759	0.0367929	0.166214		0.61441	0.0793196	0.0555083	0.250762		0.230138	0.0230404	0.0854675	0.176399		0.446831	0.0447347	0.165942	0.342492
241	SERPINA4		0.279107	0.265715	0.0116569	0.269534		0.337897	0.321684	0.0141122	0.326307		0.122162	0.174874	0.0273539	0.290201		0.198769	0.284538	0.0445076	0.472185
244	SERPINA7		0.874179	0.424479	0.0129203	0.125689		0.608223	0.295338	0.00898946	0.0874498		0.332973	0.335883	0.0139921	0.11		0.419971	0.423641	0.0176479	0.13874
247	SERPINF1		1.00544	0.445667	0.0112691	0.146298		0.625011	0.27704	0.00700523	0.0909431		0.284125	0.345938	0.0151582	0.130829		0.366117	0.445767	0.0195325	0.168583
250	SHBG		0.067926	0.655309	0.00498599	0.195247		0.0735554	0.709618	0.0053992	0.211428		0.0394506	0.545374	0.00861272	0.177994		0.0511395	0.706964	0.0111646	0.230732
253	SPARCL1		0.291454	0.405547	0.0197596	0.205981		0.315856	0.439503	0.021414	0.223227		0.0904426	0.332898	0.029092	0.186403		0.141574	0.521101	0.0455391	0.291786
254	SPP2		0.462924	0.196285	0.0870248	0.19237		0.493205	0.209125	0.0927172	0.204954		0.179215	0.132153	0.0852268	0.167807		0.317532	0.234147	0.151004	0.297318
255	SRGN		0.365992	0.267707	0.0313424	0.181303		0.432438	0.31631	0.0370327	0.214219		0.153582	0.163866	0.0537683	0.177654		0.279815	0.298552	0.0979618	0.323672
257	TGFBI		1.29512	0.571367	0.00508606	0.0867431		0.661343	0.291765	0.00259716	0.0442948		0.338168	0.476465	0.00524291	0.0692867		0.380322	0.535858	0.00589646	0.0779235
259	THBS4		0.465721	0.0816023	0.0176073	0.240235		0.578417	0.101349	0.021868	0.298367		0.182178	0.0441814	0.0576625	0.290605		0.317037	0.0768871	0.100348	0.505728
260	TIMP1		0.658728	0.359633	0.0188986	0.172277		0.544612	0.297331	0.0156246	0.142432		0.177143	0.226861	0.038378	0.173491		0.28763	0.368356	0.0623148	0.2817
263	TNC		1.4585	0.0758963	0.00913067	0.202741		0.83521	0.0434619	0.00522867	0.116099		0.499387	0.0433916	0.0169512	0.194799		0.661853	0.0575083	0.0224659	0.258173
264	TNXB		0.72139	0.411425	0.00683338	0.198959		0.538911	0.307353	0.00510485	0.148632		0.219586	0.314328	0.0145083	0.197154		0.294518	0.421591	0.0194592	0.264432
266	VASN		1.40292	0.244665	0.0200876	0.111454		0.788544	0.13752	0.0112907	0.0626452		0.381135	0.167713	0.0417071	0.118057		0.537861	0.236679	0.0588575	0.166603
267	VCAM1		2.51312	0.0626738	0.0561151	0.185965		0.89185	0.0222415	0.019914	0.0659947		0.535931	0.0361325	0.0440469	0.134765		0.713741	0.0481205	0.0586608	0.179477
270	VWF		0.961441	0.199107	0.0332526	0.14369		0.718839	0.148866	0.0248619	0.107433		0.293048	0.129163	0.0593454	0.153119		0.461729	0.20351	0.0935052	0.241256
25	APOC4		0.182298	0.36543	0.0186786	0.227779		0.229541	0.460132	0.0235192	0.286809		0.089956	0.2558	0.0318598	0.229494		0.148171	0.421341	0.0524778	0.37801
30	APOL1		0.162	0.18449	0.267784	0.172747		0.20584	0.234415	0.340251	0.219494		0.0607289	0.145309	0.204426	0.113169		0.115976	0.277502	0.390399	0.216122
49	C4BPA		0.847421	0.498581	0.00460661	0.165648		0.55889	0.328824	0.00303814	0.109248		0.221458	0.400101	0.00869756	0.152099		0.283066	0.511405	0.0111171	0.194411
50	C4BPB		0.357741	0.558971	0.0043301	0.205471		0.317565	0.496196	0.00384381	0.182395		0.113022	0.450512	0.00846513	0.192728		0.147794	0.589115	0.0110695	0.252022
55	C8B		0.28671	0.587226	0.0122159	0.172689		0.270777	0.554594	0.011537	0.163092		0.0845851	0.495207	0.0135028	0.151181		0.113617	0.665175	0.0181373	0.203071
56	C8G		0.334576	0.49945	0.00832471	0.254484		0.305038	0.455356	0.00758977	0.232016		0.10938	0.388177	0.00979923	0.228107		0.148722	0.527799	0.0133239	0.310155
57	C9		0.595256	0.129736	0.0107607	0.261699		0.596777	0.130067	0.0107882	0.262367		0.247643	0.0732889	0.0304498	0.283932		0.389797	0.115359	0.0479289	0.446916
71	CFH		0.236928	0.639484	0.00500852	0.201323		0.218822	0.590614	0.00462576	0.185938		0.0731563	0.530789	0.00642095	0.18307		0.0922019	0.668975	0.00809259	0.230731
72	CFHR1		0.226351	0.894362	0.00431741	0.110579		0.18319	0.723823	0.00349416	0.0894932		0.0676938	0.709445	0.00287642	0.0882743		0.0779622	0.81706	0.00331275	0.101665
74	CFHR4		1.05809	0.655596	0.00919148	0.145022		0.56646	0.35098	0.00492076	0.0776392		0.203556	0.484389	0.0105925	0.118722		0.249072	0.592699	0.0129609	0.145269
76	CFI		0.594951	0.037841	0.00752134	0.397643		0.573194	0.0364572	0.0072463	0.383102		0.237757	0.0177928	0.0157382	0.419952		0.343957	0.0257404	0.0227681	0.607535
77	CFP		0.392339	0.635937	0.00580445	0.157266		0.329324	0.533797	0.00487218	0.132007		0.105026	0.526626	0.0111712	0.146487		0.13306	0.667198	0.0141532	0.185588
88	CP		0.386661	0.712183	0.003433	0.140555		0.311113	0.573032	0.00276225	0.113092		0.122541	0.610968	0.00387213	0.122395		0.142526	0.710613	0.00450364	0.142357
89	CPB2		0.780873	0.426018	0.0120536	0.200021		0.550311	0.300231	0.00849467	0.140963		0.234399	0.318904	0.0155206	0.172425		0.316222	0.430226	0.0209385	0.232614
98	DBH		3.30695	0.759241	0.0045005	0.0954962		0.793759	0.182239	0.00108024	0.0229217		0.475517	0.57428	0.00303277	0.0693955		0.423727	0.511733	0.00270246	0.0618374
105	F11		0.623624	0.250502	0.0182948	0.202844		0.569382	0.228714	0.0167035	0.185201		0.241773	0.172886	0.0300792	0.198896		0.375637	0.268609	0.0467333	0.30902
106	F12		0.0829188	0.918532	0.0117235	0.0516492		0.0778709	0.862614	0.0110098	0.048505		0.0174885	0.817118	0.0059587	0.0366265		0.0199369	0.931516	0.00679293	0.0417542
112	F9		0.409121	0.0723129	0.233126	0.228727		0.433718	0.0766606	0.247143	0.242479		0.141661	0.0428304	0.171829	0.178514		0.264869	0.0800816	0.321276	0.333774
117	FETUB		0.80952	0.150245	0.0575311	0.160829		0.687126	0.127529	0.0488328	0.136512		0.451487	0.113585	0.0481431	0.113131		0.621586	0.156379	0.0662811	0.155754
127	GPX3		0.4316	0.231066	0.0380889	0.249278		0.454301	0.243219	0.0400922	0.262388		0.184823	0.182894	0.0422859	0.208215		0.298961	0.295841	0.0683997	0.336799
129	HABP2		0.214946	0.462609	0.0157399	0.159886		0.251934	0.542217	0.0184485	0.1874		0.105105	0.357476	0.032948	0.165305		0.159049	0.540947	0.0498582	0.250146
134	HP		0.125767	0.262352	0.00886399	0.316411		0.176293	0.367752	0.0124251	0.44353		0.0595875	0.173797	0.0227618	0.335257		0.100756	0.293872	0.0384878	0.566884
135	HPR		0.110389	0.626175	0.00876276	0.194052		0.117512	0.666585	0.00932826	0.206575		0.0417661	0.506532	0.0144988	0.179678		0.0562525	0.68222	0.0195277	0.241999
143	IGFALS		0.482804	0.511503	0.00609515	0.210163		0.398826	0.422532	0.00503496	0.173607		0.129449	0.395526	0.0140858	0.205574		0.173842	0.531168	0.0189164	0.276074
163	ITIH4		1.44915	0.650575	0.0024027	0.101273		0.657689	0.295259	0.00109045	0.045962		0.277939	0.550447	0.00205931	0.0832266		0.3042	0.602456	0.00225388	0.0910902
202	ORM1		0.257073	0.181582	0.00722638	0.334908		0.329248	0.232562	0.00925523	0.428935		0.105974	0.107293	0.0228481	0.3709		0.174582	0.176756	0.0376401	0.611022
203	ORM2		0.527152	0.193956	0.00561754	0.338951		0.494664	0.182003	0.00527134	0.318062		0.202667	0.119723	0.0129663	0.338907		0.300576	0.177561	0.0192304	0.502633
205	PCYOX1		0.00945129	0.431636	0.288537	0.049684		0.0121278	0.553871	0.370248	0.063754		0.00713729	0.302945	0.239727	0.0388323		0.012125	0.514651	0.407254	0.0659694
211	PLG		1.70655	0.354935	0.00753804	0.139592		0.772679	0.160704	0.00341301	0.0632032		0.42916	0.267529	0.00910535	0.119767		0.51984	0.324057	0.0110293	0.145074
214	PON1		0.179481	0.810833	0.014274	0.069695		0.16707	0.754767	0.013287	0.0648758		0.0495359	0.700506	0.0224528	0.0625914		0.0593183	0.838843	0.0268868	0.0749521
219	PRG4		0.311358	0.627839	0.0203809	0.122713		0.287685	0.580102	0.0188312	0.113382		0.130438	0.515795	0.0205735	0.102251		0.169607	0.670685	0.0267516	0.132956
237	SERPINA1		0.115418	0.571463	0.00377646	0.276846		0.119295	0.590657	0.0039033	0.286144		0.038974	0.464426	0.0051904	0.253511		0.0511402	0.609402	0.00681064	0.332647
238	SERPINA10		0.135977	0.723547	0.0312754	0.0704617		0.141457	0.752706	0.0325358	0.0733013		0.0561552	0.558306	0.0545436	0.0723499		0.0757468	0.753089	0.0735729	0.0975915
243	SERPINA6		0.76155	0.279503	0.0218095	0.187619		0.609005	0.223517	0.0174409	0.150037		0.25841	0.194938	0.0335935	0.182521		0.385996	0.291185	0.0501798	0.272639
246	SERPIND1		0.32272	0.56897	0.0064503	0.200312		0.293795	0.517974	0.00587217	0.182358		0.128354	0.458795	0.00687666	0.169472		0.168114	0.600912	0.00900679	0.221967
10	ALB		0.264217	0.275642	0.00775073	0.296301		0.313086	0.326625	0.0091843	0.351105		0.109223	0.174591	0.0224649	0.313667		0.176182	0.281623	0.0362368	0.505958
43	C1RL		0.00141739	0.167875	0.372236	0.218053		0.00186602	0.22101	0.490054	0.287069		4.17438e-05	0.123078	0.260262	0.144743		7.90416e-05	0.233048	0.492804	0.274069
118	FGA		0.00279531	0.0703567	0.372353	0.040565		0.00575085	0.144746	0.766048	0.0834552		0.000735688	0.0346578	0.499866	0.0423794		0.00127361	0.059999	0.865361	0.0733666
150	IGHG2		0.00753164	0.107271	0.797655	0.0125024		0.00814265	0.115974	0.862367	0.0135166		0.00467919	0.0551835	0.646793	0.00120076		0.00661037	0.0779586	0.913735	0.00169634
152	IGHG4		0.375159	0.485173	0.0113983	0.189021		0.353673	0.457386	0.0107455	0.178195		0.155148	0.387375	0.0132192	0.156175		0.21793	0.544129	0.0185685	0.219373

## Sheet: GP_Proteins with no Age Effect
mean difference of gp and epirical normalized: mean2(abs(empMagMatNorm – gpMagMatNorm))=0.0309, std = 0.0202 mean difference of gp and epirical: mean2(abs(empMagMat – gpMagMat))=0.0826, std = 0.0875	ProtName		id	noise		id	noise		id	noise		id	noise
1	A1BG	gp_estimation	0.600994	0.41569	gp_normalized	0.591132	0.408868	empirical	0.514223	0.357471	empirical_normalized	0.589913	0.410087
2	A2M		0.672684	0.346363		0.660111	0.339889		0.592578	0.296976		0.666152	0.333848
16	APCS		0.170664	0.810385		0.173961	0.826039		0.104049	0.733787		0.124188	0.875812
18	APOA1		0.189066	0.800669		0.191027	0.808973		0.113975	0.721328		0.136448	0.863552
19	APOA2		0.231654	0.7609		0.233391	0.766609		0.147531	0.682712		0.177696	0.822304
21	APOB		0.694095	0.348174		0.665946	0.334054		0.593775	0.29625		0.667144	0.332856
22	APOC1		0.351428	0.659754		0.347542	0.652458		0.252356	0.578109		0.303873	0.696127
23	APOC2		0.471998	0.553284		0.460359	0.539641		0.363271	0.480131		0.430721	0.569279
24	APOC3		0.147275	0.827882		0.151027	0.848973		0.0875064	0.757416		0.103567	0.896433
26	APOD		0.436881	0.602984		0.420133	0.579867		0.312939	0.524331		0.373761	0.626239
34	AZGP1		0.42889	0.600291		0.41673	0.58327		0.315374	0.522482		0.376406	0.623594
38	BTD		0.747612	0.32681		0.695827	0.304173		0.616111	0.278388		0.688778	0.311222
39	C1QA		0.543999	0.478817		0.531864	0.468136		0.445001	0.413861		0.518129	0.481871
40	C1QB		0.442588	0.575818		0.434589	0.565411		0.339299	0.501388		0.403597	0.596403
41	C1QC		0.471818	0.556559		0.458799	0.541201		0.36404	0.481502		0.43054	0.56946
42	C1R		0.103598	0.862596		0.107223	0.892777		0.0604974	0.796619		0.0705825	0.929418
44	C1S		0.27561	0.727493		0.274757	0.725243		0.183601	0.645792		0.221367	0.778633
46	C3		0.710889	0.306515		0.698728	0.301272		0.640403	0.260147		0.711125	0.288875
48	C4B		0.649256	0.381738		0.629738	0.370262		0.556042	0.326037		0.630377	0.369623
51	C5		0.471814	0.549141		0.46213	0.53787		0.371155	0.473372		0.439483	0.560517
52	C6		0.544847	0.474404		0.534556	0.465444		0.447879	0.410061		0.52204	0.47796
53	C7		0.897992	0.140124		0.865021	0.134979		0.83463	0.118094		0.876045	0.123955
54	C8A		0.733611	0.297503		0.711474	0.288526		0.651603	0.251716		0.721343	0.278657
60	CD14		0.721046	0.309236		0.699853	0.300147		0.638088	0.263351		0.707855	0.292145
68	CETP		0.0937884	0.883042		0.096013	0.903987		0.0504018	0.811352		0.0584875	0.941512
69	CFB		0.386971	0.62207		0.383504	0.616496		0.288635	0.543384		0.346909	0.653091
78	CHL1		0.474022	0.564358		0.456502	0.543498		0.355162	0.488128		0.421162	0.578838
79	CLEC3B		0.449522	0.578257		0.437372	0.562628		0.34266	0.498695		0.407272	0.592728
80	CLU		0.655132	0.377163		0.634636	0.365364		0.559345	0.323345		0.633683	0.366317
101	ECM1		0.673706	0.359781		0.651876	0.348124		0.580598	0.307485		0.653766	0.346234
104	F10		0.674389	0.348382		0.659374	0.340626		0.589026	0.300992		0.661814	0.338186
109	F2		0.18166	0.803103		0.18447	0.81553		0.110715	0.72638		0.132261	0.867739
115	FCN2		0.820014	0.204585		0.800327	0.199673		0.757994	0.1738		0.813478	0.186522
121	FN1		0.215136	0.769079		0.218586	0.781414		0.138509	0.691184		0.16694	0.83306
122	GC		0.647304	0.38269		0.628454	0.371546		0.551303	0.328976		0.626282	0.373718
128	GSN		0.395797	0.622506		0.388683	0.611317		0.291256	0.540885		0.350008	0.649992
130	HBA1		0.035635	0.941704		0.0364613	0.963539		0.01514	0.903485		0.0164811	0.983519
131	HBB		0.0254852	0.961635		0.0258178	0.974182		0.00906097	0.928201		0.00966749	0.990333
133	HGFAC		0.711261	0.317022		0.691698	0.308302		0.627326	0.271807		0.697701	0.302299
136	HPX		0.286517	0.715128		0.286046	0.713954		0.192877	0.633807		0.233314	0.766686
137	HRG		0.668344	0.360776		0.649433	0.350567		0.580932	0.305523		0.655342	0.344658
141	ICAM2		0.496949	0.522044		0.487686	0.512314		0.396578	0.453271		0.466645	0.533355
145	IGFBP3		0.418719	0.599934		0.411052	0.588948		0.315486	0.520637		0.37732	0.62268
148	IGHA1;IGHA2		0.0394453	0.938096		0.0403515	0.959648		0.0178847	0.893763		0.019618	0.980382
149	IGHG1		0.129992	0.842747		0.133635	0.866365		0.0776433	0.769866		0.0916135	0.908386
151	IGHG3		0.384543	0.624592		0.381062	0.618938		0.284952	0.549022		0.341679	0.658321
153	IGHM		0.0940603	0.881299		0.0964366	0.903563		0.052271	0.812682		0.0604321	0.939568
155	IGKC		0.0868178	0.878883		0.0899013	0.910099		0.0480884	0.821225		0.0553177	0.944682
157	IGLC3;IGLC2		0.135529	0.839484		0.139002	0.860998		0.0800337	0.767085		0.0944775	0.905522
159	iRT000		0.720377	0.306765		0.701341	0.298659		0.636514	0.264537		0.706413	0.293587
160	ITIH1		0.595339	0.437244		0.576553	0.423447		0.495949	0.372112		0.57133	0.42867
161	ITIH2		0.67558	0.355808		0.65502	0.34498		0.586008	0.30273		0.659371	0.340629
164	KLKB1		0.503198	0.524846		0.489471	0.510529		0.396519	0.454504		0.465932	0.534068
165	KNG1		0.271125	0.725377		0.272076	0.727924		0.180025	0.646122		0.21791	0.78209
172	LBP		0.191466	0.803326		0.192468	0.807532		0.114237	0.721176		0.136743	0.863257
174	LCP1		0.576674	0.453283		0.559901	0.440099		0.476465	0.387348		0.551584	0.448416
176	LDHB		0.153725	0.825843		0.156931	0.843069		0.0908935	0.751841		0.107855	0.892145
180	LRG1		0.31997	0.68264		0.319138	0.680862		0.222529	0.605126		0.268867	0.731133
186	MAN1A1		0.522018	0.502288		0.509631	0.490369		0.421352	0.431982		0.493772	0.506228
189	MBL2		0.907705	0.141509		0.865128	0.134872		0.833628	0.118927		0.875149	0.124851
195	MST1		0.923825	0.112038		0.891841	0.108159		0.867835	0.09421		0.902073	0.0979268
212	PLTP		0.580983	0.451542		0.562682	0.437318		0.477544	0.388634		0.551323	0.448677
216	PPBP		0.168383	0.810985		0.17193	0.82807		0.101802	0.735585		0.121571	0.878429
220	PROC		0.599958	0.433874		0.580324	0.419676		0.497481	0.370927		0.572865	0.427135
222	PROS1		0.671275	0.35553		0.653751	0.346249		0.583004	0.30474		0.656725	0.343275
223	PROZ		0.605885	0.434667		0.582273	0.417727		0.494634	0.372109		0.570681	0.429319
230	QSOX1		0.727585	0.309951		0.701262	0.298738		0.637786	0.263843		0.707371	0.292629
232	RBP4		0.396889	0.629554		0.386664	0.613336		0.290012	0.543554		0.347918	0.652082
234	SAA4		0.508036	0.512982		0.497578	0.502422		0.407422	0.443167		0.478988	0.521012
235	SELL		0.592525	0.434728		0.576805	0.423195		0.493231	0.376372		0.567191	0.432809
236	SEPP1		0.280526	0.716436		0.281381	0.718619		0.191389	0.635873		0.231352	0.768648
240	SERPINA3		0.205469	0.78454		0.207543	0.792457		0.129207	0.70366		0.155135	0.844865
245	SERPINC1		0.382772	0.629912		0.377978	0.622022		0.283035	0.549437		0.339993	0.660007
248	SERPINF2		0.319955	0.684436		0.318556	0.681444		0.223374	0.605148		0.269605	0.730395
249	SERPING1		0.37511	0.644065		0.368053	0.631947		0.271696	0.559959		0.326694	0.673306
252	SPARC		0.068615	0.902018		0.070691	0.929309		0.0368687	0.841444		0.0419767	0.958023
256	TF		0.378122	0.63619		0.372786	0.627214		0.276555	0.556061		0.332152	0.667848
258	THBS1		0.0203533	0.959018		0.020782	0.979218		0.00695912	0.93902		0.00735652	0.992643
265	TTR		0.485571	0.531215		0.477555	0.522445		0.386201	0.460746		0.455992	0.544008
269	VTN		0.467611	0.560598		0.454782	0.545218		0.355424	0.488207		0.421303	0.578697
274	P01620;P01623;P04206		0.0929335	0.877173		0.0957972	0.904203		0.0521554	0.812843		0.0602954	0.939705
277	P01766;P01777		0.160065	0.818748		0.16353	0.83647		0.0972247	0.742148		0.11583	0.88417
102	EFEMP1		0.241608	0.756639		0.242032	0.757968		0.151202	0.67538		0.182924	0.817076
184	LYVE1		0.470652	0.569462		0.4525	0.5475		0.343902	0.493454		0.4107	0.5893
242	SERPINA5		0.154407	0.817688		0.158839	0.841161		0.0927369	0.745785		0.110596	0.889404
61	CD163		0.471312	0.560802		0.456648	0.543352		0.352483	0.484729		0.42102	0.57898
100	DPP4		0.351619	0.658645		0.348047	0.651953		0.250997	0.576664		0.303261	0.696739
276	P01764		0.195763	0.794339		0.19772	0.80228		0.117697	0.713171		0.141656	0.858344
92	CRISP3		0.471999	0.540474		0.466184	0.533816		0.375966	0.463792		0.447708	0.552292
47	C4A		2.10326	0.227812		0.902272	0.0977283		0.724851	0.188341		0.793755	0.206245
111	F7		0.959785	0.295215		0.764769	0.235231		0.648706	0.248209		0.723263	0.276737
94	CRTAC1		0.720918	0.335306		0.682543	0.317457		0.604895	0.281894		0.682118	0.317882
206	PEPD		0.319567	0.687083		0.317456	0.682544		0.212856	0.602518		0.261053	0.738947
154	IGJ		0.0655289	0.906523		0.067413	0.932587		0.0340104	0.844815		0.0386999	0.9613
37	BST1		0.589459	0.489295		0.546426	0.453574		0.426697	0.412647		0.508369	0.491631
158	IL1RAP		0.763101	0.268491		0.739732	0.260268		0.679121	0.224859		0.751257	0.248743
190	MINPP1		0.539785	0.492496		0.522905	0.477095		0.425346	0.417778		0.504488	0.495512
66	CDH13		0.393179	0.62601		0.385776	0.614224		0.27491	0.542236		0.336427	0.663573
95	CSF1R		0.463104	0.543093		0.460252	0.539748		0.364134	0.466803		0.438221	0.561779
99	DEFA3;DEFA1		0.639363	0.439719		0.592506	0.407494		0.480203	0.370295		0.564614	0.435386
251	SOD3		0.274876	0.71591		0.277432	0.722568		0.184835	0.62881		0.227169	0.772831
140	ICAM1		0.351489	0.650587		0.350761	0.649239		0.248391	0.566769		0.304715	0.695285
63	CD5L		0.0685063	0.898008		0.0708797	0.92912		0.0376055	0.836532		0.0430202	0.95698
156	IGKV4-1		0.0480076	0.925672		0.0493053	0.950695		0.0236367	0.869696		0.026459	0.973541
201	OMD		0.486973	0.52491		0.481254	0.518746		0.386728	0.44286		0.466169	0.533831
73	CFHR2		1.03628	0.196405		0.840669	0.159331		0.7602	0.160468		0.825705	0.174295
132	HBG2		0.0843837	0.883659		0.0871694	0.912831		0.0451723	0.815025		0.0525139	0.947486
179	LPA		1.10397	0.240083		0.821374	0.178626		0.705189	0.19692		0.781712	0.218288
166	KRT1		0.0447835	0.922374		0.0463043	0.953696		0.0218659	0.872603		0.0244457	0.975554
279	P04220		0.399052	0.594681		0.401569	0.598431		0.304518	0.507694		0.374924	0.625076
280	P04433		0.151769	0.815183		0.156956	0.843044		0.0914908	0.728438		0.111584	0.888416
175	LDHA		0.239404	0.73309		0.246175	0.753825		0.156595	0.643826		0.19564	0.80436
15	AOC3		0.149156	0.822053		0.153577	0.846423		0.088732	0.733719		0.107887	0.892113
218	PRG2		0.13655	0.829349		0.141371	0.858629		0.0800262	0.746002		0.0968808	0.903119
142	IGF2		0.293983	0.69224		0.298089	0.701911		0.201329	0.598104		0.25184	0.74816
217	PRDX2		0.0269429	0.951041		0.0275495	0.972451		0.00960076	0.916459		0.0103673	0.989633
281	P80748		0.046321	0.916306		0.0481194	0.951881		0.023593	0.868402		0.0264497	0.97355
178	LILRA3		0.550861	0.515906		0.516384	0.483616		0.393428	0.442446		0.470679	0.529321
278	P01779;P01770		0.196008	0.775518		0.201753	0.798247		0.116539	0.689391		0.144602	0.855398
107	F13A1		0.345882	0.656444		0.345079	0.654921		0.224666	0.561271		0.285857	0.714143
272	P01610;P80362;P01609;P01608;P01607;P01600;P01599;P01594;P01593		0.0977813	0.856668		0.102448	0.897552		0.052761	0.78408		0.0630478	0.936952
3	ABI3BP		0.0153816	0.974616		0.015537	0.984463		0.00349379	0.957376		0.00363607	0.996364
59	CD109		0.0273615	0.95376		0.027888	0.972112		0.0101772	0.914488		0.0110064	0.988994
193	MMRN1		0.402131	0.609212		0.39762	0.60238		0.272258	0.512765		0.346815	0.653185
198	NID1		0.0212857	0.965987		0.0215601	0.97844		0.00642431	0.934924		0.00682459	0.993175
233	SAA1		0.0502722	0.925084		0.0515424	0.948458		0.0244742	0.86604		0.0274833	0.972517
227	PTPRJ		0.294757	0.697852		0.296952	0.703048		0.183543	0.589508		0.237427	0.762573
229	PZP		0.952416	0.214027		0.816513	0.183487		0.736226	0.172527		0.81015	0.18985
114	FCGR3A		0.128586	0.824262		0.134949	0.865051		0.0719195	0.738923		0.0886973	0.911303
28	APOF		0.460821	0.507793		0.475753	0.524247		0.39172	0.418131		0.483694	0.516306
120	FLNA		0.0198908	0.976055		0.0199718	0.980028		0.00457738	0.943172		0.00482974	0.99517
199	NRP1		0.19755	0.766722		0.204869	0.795131		0.121832	0.664413		0.154954	0.845046
224	PSAP		0.584389	0.443658		0.568446	0.431554		0.458835	0.361722		0.559175	0.440825
261	TLN1		0.0225684	0.957144		0.0230358	0.976964		0.00562378	0.935702		0.00597432	0.994026
58	CA1		0.018725	0.974405		0.0188545	0.981145		0.003416	0.953103		0.00357128	0.996429
167	KRT10		0.120018	0.824299		0.127095	0.872905		0.0651642	0.73684		0.0812517	0.918748
194	MMRN2		0.695855	0.520735		0.571972	0.428028		0.358729	0.424118		0.458236	0.541764
268	VNN1		0.39102	0.569261		0.407194	0.592806		0.3237	0.479922		0.402802	0.597198
108	F13B		0.137012	0.804092		0.145586	0.854414		0.0812064	0.711663		0.102421	0.897579
171	LAMP2		0.443685	0.537383		0.452247	0.547753		0.336052	0.429521		0.438955	0.561045
192	MMP9		0.13983	0.805542		0.14791	0.85209		0.0818911	0.708274		0.103638	0.896362
119	FGG		0.129327	0.817759		0.136552	0.863448		0.0696521	0.726325		0.0875052	0.912495
75	CFHR5		0.139812	0.803995		0.148137	0.851863		0.0812002	0.704367		0.103365	0.896635
97	CTBS		0.398924	0.612652		0.394359	0.605641		0.245498	0.493279		0.332303	0.667697

## Sheet: Individual Effect Pairs
GeneName	UniProtAccession	Median of fold changes between paired children across all timepoints
A1BG	P04217	1.12897
A2M	P01023	1.33546
ABI3BP	Q7Z7G0	1.11891
ACAN	P16112	1.2272
ACTG1;ACTB	P63261;P60709	1.28474
ADIPOQ	Q15848	1.40316
AFM	P43652	1.15217
AGT	P01019	1.13723
AHSG	P02765	1.1667
ALB	P02768	1.5102
ALDOA	P04075	1.45768
ALDOB	P05062	1.59776
AMBP	P02760	1.25192
ANPEP	P15144	1.21522
AOC3	Q16853	1.26682
APCS	P02743	1.38514
APMAP	Q9HDC9	1.88882
APOA1	P02647	1.20104
APOA2	P02652	1.31757
APOA4	P06727	1.28272
APOB	P04114	1.245
APOC1	P02654	1.10109
APOC2	P02655	1.29941
APOC3	P02656	1.14854
APOC4	P55056	1.32944
APOD	P05090	1.08298
APOE	P02649	1.1925
APOF	Q13790	1.40911
APOH	P02749	1.32382
APOL1	O14791	1.24741
APOM	O95445	1.12707
APP	P05067	1.32486
ATRN	O75882	1.11749
AZGP1	P25311	1.33442
B2M	P61769	1.3588
BCHE	P06276	1.3474
BST1	Q10588	1.77639
BTD	P43251	1.32427
C1QA	P02745	1.43101
C1QB	P02746	1.50135
C1QC	P02747	1.4908
C1R	P00736	1.09259
C1RL	Q9NZP8	1.15621
C1S	P09871	1.09487
C2	P06681	1.11231
C3	P01024	1.19929
C4A	P0C0L4	4.8892
C4B	P0C0L5	1.75931
C4BPA	P04003	1.61912
C4BPB	P20851	1.56487
C5	P01031	1.14031
C6	P13671	1.10977
C7	P10643	1.83008
C8A	P07357	1.26368
C8B	P07358	1.32521
C8G	P07360	1.28266
C9	P02748	1.24382
CA1	P00915	1.71558
CD109	Q6YHK3	1.21061
CD14	P08571	1.23952
CD163	Q86VB7	2.08407
CD44	P16070	1.2928
CD5L	O43866	1.56158
CDH1	P12830	1.13301
CDH13	P55290	1.34032
CDH5	P33151	1.34779
CETP	P11597	1.18981
CFB	P00751	1.18507
CFD	P00746	1.33625
CFH	P08603	1.40159
CFHR1	Q03591	3.42139
CFHR2	P36980	2.91643
CFHR4	Q92496	2.40084
CFHR5	Q9BXR6	1.28702
CFI	P05156	1.08104
CFP	P27918	1.09189
CHL1	O00533	1.24958
CLEC3B	P05452	1.30402
CLU	P10909	1.17142
COL1A1	P02452	1.25038
COL6A1	P12109	1.21061
COL6A3	P12111	2.18627
COLEC10	Q9Y6Z7	1.19525
COMP	P49747	1.3331
CP	P00450	1.42747
CPB2	Q96IY4	1.16576
CPN1	P15169	1.16978
CPN2	P22792	1.10918
CRISP3	P54108	1.45723
CRTAC1	Q9NQ79	1.90591
CSF1R	P07333	1.59577
CST3	P01034	1.22807
CTBS	Q01459	1.44866
DBH	P09172	3.47301
DEFA3;DEFA1	P59666;P59665	1.58871
DPP4	P27487	1.27156
ECM1	Q16610	1.71147
EFEMP1	Q12805	1.39665
ENPP2	Q13822	1.19365
F10	P00742	1.21644
F11	P03951	1.54128
F12	P00748	2.57862
F13A1	P00488	1.53329
F13B	P05160	1.35911
F2	P00734	1.21293
F5	P12259	1.13921
F7	P08709	1.25309
F9	P00740	1.18758
FBLN1	P23142	1.29181
FCGR3A	P08637	1.15336
FCN2	Q15485	1.73555
FCN3	O75636	1.20506
FETUB	Q9UGM5	1.33389
FGA	P02671	3.12712
FGG	P02679	6.88179
FLNA	P21333	1.89027
FN1	P02751	1.44341
GC	P02774	1.14881
GGH	Q92820	1.27123
GP1BA	P07359	1.23665
GP5	P40197	1.79111
GPLD1	P80108	1.25209
GPX3	P22352	1.14979
GSN	P06396	1.26257
HABP2	Q14520	1.13586
HBA1	P69905	1.86265
HBB	P68871	1.67495
HBG2	P69892	2.34263
HGFAC	Q04756	1.61743
HP	P00738	2.97505
HPR	P00739	3.42104
HPX	P02790	1.08036
HRG	P04196	1.37326
HSPA5	P11021	1.11246
HSPG2	P98160	1.53729
ICAM1	P05362	1.20392
ICAM2	P13598	1.18354
IGF2	P01344	1.38239
IGFALS	P35858	1.26336
IGFBP2	P18065	1.35954
IGFBP3	P17936	1.39837
IGFBP4	P22692	1.32067
IGFBP6	P24592	1.47018
IGHA1;IGHA2	P01876;P01877	1.47059
IGHG1	P01857	1.58605
IGHG2	P01859	2.48358
IGHG3	P01860	1.8972
IGHG4	P01861	2.61817
IGHM	P01871	1.398
IGJ	P01591	1.38032
IGKC	P01834	1.61484
IGKV4-1	P06312;P06313	1.66909
IGLC3;IGLC2	P0CG06;P0CG05	1.52033
IL1RAP	Q9NPH3	1.85366
iRT000	iRT000	1.17819
ITIH1	P19827	1.17928
ITIH2	P19823	1.16906
ITIH3	Q06033	1.29367
ITIH4	Q14624	1.3786
KLKB1	P03952	1.17401
KNG1	P01042	1.15447
KRT1	P04264	1.62627
KRT10	P13645	1.67411
LAMP2	P13473	1.26275
LBP	P18428	1.36353
LCAT	P04180	1.22785
LCP1	P13796	1.27892
LDHA	P00338	1.36089
LDHB	P07195	1.09134
LGALS3BP	Q08380	1.36077
LILRA3	Q8N6C8	1.64733
LPA	P08519	13.0082
LRG1	P02750	1.44676
LTBP1	Q14766	1.16933
LUM	P51884	1.2163
LYVE1	Q9Y5Y7	1.31718
LYZ	P61626	1.46037
MAN1A1	P33908	1.17011
MASP1	P48740	1.25595
MASP2	O00187	1.26805
MBL2	P11226	1.9866
MINPP1	Q9UNW1	1.14883
MMP2	P08253	1.1359
MMP9	P14780	1.42151
MMRN1	Q13201	1.29384
MMRN2	Q9H8L6	1.16794
MST1	P26927	1.46289
NCAM1	P13591	1.21146
NID1	P14543	1.21287
NRP1	O14786	1.18911
OLFM1	Q99784	1.17999
OMD	Q99983	1.35117
ORM1	P02763	1.7116
ORM2	P19652	1.69829
P01610;P80362;P01609;P01608;P01607;P01600;P01599;P01594;P01593	P01610;P80362;P01609;P01608;P01607;P01600;P01599;P01594;P01593	1.85306
P01620;P01623;P04206	P01620;P01623;P04206	1.60416
P01764	P01764	1.60476
P01766;P01777	P01766;P01777	1.4145
P01779;P01770	P01779;P01770	1.75703
P04220	P04220	1.17519
P04433	P04433	2.0256
P80748	P80748	1.50363
PCOLCE	Q15113	1.28834
PCYOX1	Q9UHG3	1.3919
PEPD	P12955	1.20806
PF4	P02776	1.25894
PGLYRP2	Q96PD5	1.20289
PI16	Q6UXB8	1.50543
PLG	P00747	1.15543
PLTP	P55058	1.54387
PLXDC2	Q6UX71	1.17672
PON1	P27169	2.54388
POSTN	Q15063	1.9832
PPBP	P02775	1.32593
PRDX2	P32119	1.4306
PRG2	P13727	1.24654
PRG4	Q92954	1.64569
PROC	P04070	1.31756
PROCR	Q9UNN8	2.39527
PROS1	P07225	1.24743
PROZ	P22891	1.39839
PSAP	P07602	1.45024
PTGDS	P41222	1.48049
PTPRG	P23470	1.36599
PTPRJ	Q12913	1.17363
PVR	P15151	1.49731
PZP	P20742	25.8482
QSOX1	O00391	1.20574
RARRES2	Q99969	1.18024
RBP4	P02753	1.41605
SAA1	P0DJI8	3.39187
SAA4	P35542	1.1851
SELL	P14151	1.18193
SEPP1	P49908	1.14141
SERPINA1	P01009	1.94984
SERPINA10	Q9UK55	1.4496
SERPINA3	P01011	1.14344
SERPINA4	P29622	1.14732
SERPINA5	P05154	1.17041
SERPINA6	P08185	1.18028
SERPINA7	P05543	1.2824
SERPINC1	P01008	1.25114
SERPIND1	P05546	1.24421
SERPINF1	P36955	1.24688
SERPINF2	P08697	1.1479
SERPING1	P05155	1.12869
SHBG	P04278	1.68941
SOD3	P08294	1.34378
SPARC	P09486	1.25641
SPARCL1	Q14515	1.30137
SPP2	Q13103	1.17744
SRGN	P10124	1.37904
TF	P02787	1.32937
TGFBI	Q15582	1.37518
THBS1	P07996	1.85641
THBS4	P35443	1.244
TIMP1	P01033	1.2326
TLN1	Q9Y490	1.55069
TNC	P24821	1.24857
TNXB	P22105	1.35605
TTR	P02766	1.35144
VASN	Q6EMK4	1.25775
VCAM1	P19320	1.15498
VNN1	O95497	1.21163
VTN	P04004	1.07196
VWF	P04275	1.46681
