# Supplementary material for: Characterization and non-parametric modeling of the developing serum proteome during infancy and early childhood
Source: Sci Rep. 2018 Apr 12;8:5883. doi: 10.1038/s41598-018-24019-5 (PMC5897447; doi:10.1038/s41598-018-24019-5)
Supplement: Supplementary file 6 — Supplementary Table 8 [file 41598_2018_24019_MOESM6_ESM.xlsx]

## Sheet: SRM data
Supplementary Table 8. Unnormalized intensities for SRM analyses. Protein intensities are calculated as sums of transition intensities for each protein.
	ChildA_3	ChildA_6	ChildA_12	ChildA_24	ChildA_36	ChildB_3	ChildB_6	ChildB_12	ChildB_24	ChildB_36	ChildC_3	ChildC_6	ChildC_12	ChildC_24	ChildC_36	ChildD_3	ChildD_12	ChildD_24	ChildD_36	ChildE_3	ChildE_6	ChildE_12	ChildE_24	ChildE_36	ChildF_3	ChildF_6	ChildF_12	ChildF_24	ChildF_36	ChildG_3	ChildG_6	ChildG_12	ChildG_24	ChildG_36	ChildH_3	ChildH_6	ChildH_12	ChildH_24	ChildH_36
A1BG	5.23568e+06	3.9842e+06	4.79623e+06	3.89649e+06	3.69444e+06	5.78893e+06	6.43816e+06	6.12969e+06	5.97612e+06	6.11835e+06	3.83118e+06	3.84832e+06	3.11815e+06	3.79509e+06	3.51409e+06	5355411	5.11021e+06	5.15386e+06	4.88647e+06	4.8446e+06	5.42986e+06	4.30737e+06	4.52197e+06	4.40507e+06	6.00832e+06	5.36118e+06	6.1506e+06	5.5124e+06	5.64692e+06	3.16186e+06	3.68538e+06	3.3487e+06	3.1515e+06	3.79525e+06	4.77214e+06	4.28258e+06	4.18547e+06	4.30349e+06	4.74998e+06
PVR	75888	65803	42258	46742	41878	82064	75887	55644	51947	48870	57347	46922	38119	41416	36399	106364	66892	57909	60298	65745	54693	43710	43174	39082	59874	52392	50265	41000	38124	84591	71134	61993	50839	63724	82753	74762	62686	59859	55090
F9	58906	48935	76977	71507	58838	52222	54246	79049	63804	68033	37898	63023	57767	61760	79706	58066	87328	79173	73382	65365	56714	57307	60492	67634	44174	73454	77963	49882	55083	44004	70485	54203	54705	65412	69573	65606	74309	76374	76091
FN1	1.88265e+06	1.99557e+06	1.56456e+06	1.64875e+06	1.63487e+06	1.77134e+06	1.42154e+06	1.2444e+06	1.5965e+06	960868	1.69253e+06	1.94564e+06	1.54313e+06	1.93218e+06	972850	2.51792e+06	1.51165e+06	1.69536e+06	2.25542e+06	2.0569e+06	2.56131e+06	2.02174e+06	2.36783e+06	2.17281e+06	1.94924e+06	1.37525e+06	2.5189e+06	1.78251e+06	1.11855e+06	1.14411e+06	1.64775e+06	1.27703e+06	1.51503e+06	1.0478e+06	2.30722e+06	2.35926e+06	1.97283e+06	1.61685e+06	2.11916e+06
LILRA3	8825	10521	8812	9092	9783	14256	15730	11429	8945	13098	1527	2565	5830	7771	2746	16804	20821	19633	15416	20944	15334	15966	17382	19211	20116	22619	39146	22321	10171	9427	22616	18000	7127	13183	25260	22583	25105	23870	24340
DEFA3	167822	109390	164916	138792	215133	52884	57811	68961	55319	80314	120158	79632	103616	87755	137261	79973	132696	106923	85714	155747	128895	161949	117179	129596	113678	212889	123167	187816	148372	91127	261957	366178	89003	1.59981e+06	112003	108771	123055	145794	135959
TGFBI	380628	243113	257889	163547	184988	151703	210266	177265	160625	156600	307804	235812	207593	146749	172242	376596	240215	216423	216873	271692	260214	199422	211227	201482	248993	208013	220557	185119	161965	197280	205799	142764	136606	152057	361971	243835	217472	179892	183670
AFAM	2498664	2.33451e+06	1.34433e+06	1615521	1.84779e+06	2.18621e+06	1.95442e+06	1.66867e+06	1.81462e+06	1.46106e+06	2.05631e+06	1.62694e+06	1.63001e+06	1.57285e+06	1097943	3.50812e+06	1.72154e+06	1.71072e+06	2.29919e+06	2637791	2.05407e+06	1.70674e+06	1875297	2162854	2.20714e+06	2.03092e+06	1.99658e+06	1.63536e+06	1.61486e+06	2.12339e+06	1.92545e+06	1.57048e+06	1643502	1.517e+06	3208684	2.57943e+06	2.51414e+06	2.26297e+06	2.17477e+06

## Sheet: target peptides and transitions
Target peptides and transitions
A1BG_NGVAQEPVHLDSPAIK_+2_y13
A1BG_NGVAQEPVHLDSPAIK_+2_y10
A1BG_NGVAQEPVHLDSPAIK_+2_y8
A1BG_NGVAQEPVHLDSPAIK_+3_y10
A1BG_NGVAQEPVHLDSPAIK_+3_y13
A1BG_NGVAQEPVHLDSPAIK_+3_y10
A1BG_SGLSTGWTQLSK_+2_y9
A1BG_SGLSTGWTQLSK_+2_y8
A1BG_SGLSTGWTQLSK_+2_y7
PVR_SVDIWLR_+2_y5
PVR_SVDIWLR_+2_y4
PVR_SVDIWLR_+2_y3
PVR_VLAKPQNTAEVQK_+3_y9
PVR_VLAKPQNTAEVQK_+3_y4
PVR_VLAKPQNTAEVQK_+3_y11
F9_NC[+57]ELDVTC[+57]NIK_+2_y8
F9_NC[+57]ELDVTC[+57]NIK_+2_y7
F9_NC[+57]ELDVTC[+57]NIK_+2_y5
FN1_VTWAPPPSIDLTNFLVR_+2_y13
FN1_VTWAPPPSIDLTNFLVR_+2_y12
FN1_VTWAPPPSIDLTNFLVR_+2_y13
FN1_SYTITGLQPGTDYK_+2_y10
FN1_SYTITGLQPGTDYK_+2_y9
FN1_SYTITGLQPGTDYK_+2_y6
FN1_VPGTSTSATLTGLTR_+2_y13
FN1_VPGTSTSATLTGLTR_+2_y11
FN1_VPGTSTSATLTGLTR_+2_y9
LILRA3_C[+57]QGSLETQEYHLYR_+3_y8
LILRA3_C[+57]QGSLETQEYHLYR_+3_y6
LILRA3_C[+57]QGSLETQEYHLYR_+3_y5
LILRA3_KPSLSVQPGPVVAPGEK_+3_y10
LILRA3_KPSLSVQPGPVVAPGEK_+3_y8
LILRA3_KPSLSVQPGPVVAPGEK_+3_y4
DEFA3_IPAC[+57]IAGER_+2_y8
DEFA3_IPAC[+57]IAGER_+2_y7
DEFA3_IPAC[+57]IAGER_+2_y6
DEFA3_YGTC[+57]IYQGR_+2_y8
DEFA3_YGTC[+57]IYQGR_+2_y5
TGFBI_STVISYEC[+57]C[+57]PGYEK_+2_y10
TGFBI_STVISYEC[+57]C[+57]PGYEK_+2_y8
TGFBI_STVISYEC[+57]C[+57]PGYEK_+2_y5
TGFBI_LTLLAPLNSVFK_+2_y9
TGFBI_LTLLAPLNSVFK_+2_y8
TGFBI_LTLLAPLNSVFK_+2_y7
TGFBI_EGVYTVFAPTNEAFR_+2_y9
TGFBI_EGVYTVFAPTNEAFR_+2_y8
TGFBI_EGVYTVFAPTNEAFR_+2_y7
AFAM_HVC[+57]GALLK_+2_y6
AFAM_HVC[+57]GALLK_+2_b5
AFAM_HVC[+57]GALLK_+2_b6
AFAM_DADPDTFFAK_+2_y7
AFAM_DADPDTFFAK_+2_y5
AFAM_DADPDTFFAK_+2_y7
AFAM_AESPEVC[+57]FNEESPK_+2_y9
AFAM_AESPEVC[+57]FNEESPK_+2_y8
AFAM_AESPEVC[+57]FNEESPK_+2_y7
